# Supplementary material for: Comparing metabolomic and pathologic biomarkers alone and in combination for discriminating Alzheimer’s disease from normal cognitive aging
Source: Acta Neuropathol Commun. 2013 Jun 27;1:28. doi: 10.1186/2051-5960-1-28 (PMC3893491; doi:10.1186/2051-5960-1-28)
Supplement: Additional file 2 — Metabolites’ associations and their p-values from the drug association analysis. [file 2051-5960-1-28-S2.csv]

Drug	Platform	Metabolite	K-Wallis P-Value
Antipsychotic	GC-TOF	268306	0.000000054
Antipsychotic	GC-TOF	202599	0.00000058
Antipsychotic	LC-ECA	XAN	0.0000022
Anxioytic	GC-TOF	268483	0.000027
Antipsychotic	LC-ECA	5_40_292	0.00003
Antipsychotic	GC-TOF	280940	0.000046
Antipsychotic	GC-TOF	ARABINOSE	0.000052
Anxioytic	GC-TOF	307965	0.000081
Anxioytic	GC-TOF	309545	0.0002
Anxioytic	GC-TOF	309641	0.00024
Anxioytic	GC-TOF	268313	0.00026
Anxioytic	GC-TOF	235414	0.00027
Anxioytic	GC-TOF	306157	0.00047
Antidepressant	GC-TOF	293097	0.0005
Statins	LC-ECA	5HTP	0.00065
Anxioytic	GC-TOF	309642	0.00078
Anxioytic	GC-TOF	312679	0.0008
Anxioytic	GC-TOF	309538	0.00084
Anxioytic	GC-TOF	234015	0.00087
Antidepressant	GC-TOF	296108	0.0011
Antidepressant	LC-ECA	8_63_675	0.0011
Anxioytic	GC-TOF	268306	0.0012
Anxioytic	LC-ECA	11_46_55	0.0012
Antipsychotic	GC-TOF	306152	0.0013
Anxioytic	GC-TOF	204425	0.0014
Corticosteroids	GC-TOF	310010	0.0014
Anxioytic	LC-ECA	5_40_292	0.0015
Anxioytic	GC-TOF	268420	0.0016
Statins	LC-ECA	12_50_183	0.0016
Statins	LC-ECA	9_33_1	0.0018
Anxioytic	GC-TOF	211935	0.002
Antipsychotic	GC-TOF	301825	0.0021
Corticosteroids	LC-ECA	4HBAC	0.0024
Antidepressant	LC-ECA	13_74_392	0.0028
Anxioytic	LC-ECA	14_36_45	0.0028
Anxioytic	GC-TOF	2_HYDROXYBUTANOIC_ACID	0.0032
Anxioytic	GC-TOF	3_HYDROXYPROPIONIC_ACID	0.0033
Anxioytic	LC-ECA	GR	0.0033
Anxioytic	GC-TOF	2_DEOXYTETRONIC_ACID_NIST	0.0035
Anxioytic	LC-ECA	XAN	0.0036
Anxioytic	GC-TOF	215978	0.004
Anxioytic	GC-TOF	301825	0.0041
Antipsychotic	GC-TOF	303060	0.0049
Anxioytic	GC-TOF	202599	0.0053
Corticosteroids	GC-TOF	202885	0.0053
Antipsychotic	GC-TOF	ERYTHRONIC_ACID_LACTONE	0.0055
Antipsychotic	GC-TOF	215739	0.0056
Antidepressant	LC-ECA	MHPG	0.0058
Anxioytic	LC-ECA	PXAN	0.0064
Anxioytic	GC-TOF	269160	0.0068
Anxioytic	GC-TOF	231657	0.0069
Corticosteroids	LC-ECA	PXAN	0.0069
Anxioytic	GC-TOF	306156	0.007
Anxioytic	GC-TOF	4_HYDROXYBUTYRIC_ACID	0.0078
Antipsychotic	LC-ECA	12_41_200	0.0082
Anxioytic	GC-TOF	306159	0.0083
Anxioytic	GC-TOF	309873	0.0084
Antipsychotic	GC-TOF	GLUCOSE	0.0084
Antipsychotic	LC-ECA	4HBAC	0.0084
Anxioytic	GC-TOF	312289	0.0095
Corticosteroids	GC-TOF	THREONIC_ACID	0.0096
Antipsychotic	LC-ECA	4_32_592	0.0098
Antidepressant	GC-TOF	267816	0.012
Anxioytic	GC-TOF	268579	0.012
Antidepressant	GC-TOF	296106	0.012
Antidepressant	GC-TOF	312977	0.012
Anxioytic	GC-TOF	ENOLPYRUVATE_NIST	0.012
Corticosteroids	GC-TOF	ISOTHREONIC_ACID	0.012
Antipsychotic	GC-TOF	312679	0.013
Anxioytic	GC-TOF	231947	0.014
Anxioytic	GC-TOF	ACETOPHENONE_NIST	0.014
Anxioytic	GC-TOF	SALICYLALDEHYDE	0.015
Antipsychotic	LC-ECA	14_36_45	0.015
Corticosteroids	LC-ECA	9_19_067	0.015
Antidepressant	LC-ECA	9_25_825	0.015
Antidepressant	GC-TOF	210168	0.016
Corticosteroids	GC-TOF	309873	0.016
Corticosteroids	GC-TOF	312592	0.016
Antipsychotic	GC-TOF	ARABITOL	0.016
Anxioytic	LC-ECA	VMA	0.017
Anxioytic	LC-ECA	9_33_1	0.017
Anxioytic	GC-TOF	215494	0.018
Anxioytic	GC-TOF	240432	0.018
Anxioytic	GC-TOF	PHOSPHORIC_ACID	0.018
Antipsychotic	GC-TOF	224849	0.019
Anxioytic	GC-TOF	228911	0.019
Anxioytic	LC-ECA	KYN	0.019
Antidepressant	LC-ECA	8_28_508	0.019
Statins	LC-ECA	8_63_675	0.019
Corticosteroids	GC-TOF	199553	0.02
Anxioytic	GC-TOF	INOSITOL_ALLO_	0.02
Anxioytic	GC-TOF	281907	0.021
Statins	GC-TOF	309573	0.021
Corticosteroids	LC-ECA	13_84_975	0.021
Anxioytic	LC-ECA	5_25_075	0.021
Statins	LC-ECA	8_14_983	0.021
Anxioytic	LC-ECA	8_63_675	0.021
Corticosteroids	GC-TOF	215739	0.022
Anxioytic	GC-TOF	231097	0.022
Anxioytic	GC-TOF	309788	0.022
Corticosteroids	GC-TOF	GLYCERIC_ACID	0.022
Anxioytic	LC-ECA	13_78_992	0.023
Antipsychotic	LC-ECA	4HPLA	0.023
Antidepressant	GC-TOF	219683	0.024
Corticosteroids	GC-TOF	231544	0.024
Anxioytic	GC-TOF	300379	0.024
Corticosteroids	GC-TOF	ERYTHRITOL	0.024
Anxioytic	GC-TOF	218597	0.025
Antipsychotic	GC-TOF	293097	0.025
Antipsychotic	LC-ECA	13_78_992	0.025
Antipsychotic	LC-ECA	2HPAC	0.025
Antipsychotic	LC-ECA	14_22_758	0.026
Anxioytic	GC-TOF	FRUCTOSE	0.027
Corticosteroids	LC-ECA	13_19_492	0.029
Statins	GC-TOF	224849	0.03
Anxioytic	GC-TOF	GLUTAMINE_DEH_	0.03
Anxioytic	LC-ECA	I3AA	0.03
Anxioytic	LC-ECA	I3PA	0.03
Antipsychotic	LC-ECA	13_18_475	0.03
Anxioytic	GC-TOF	228147	0.033
Antipsychotic	GC-TOF	231674	0.033
Anxioytic	GC-TOF	268321	0.033
Anxioytic	GC-TOF	UREA	0.033
Corticosteroids	GC-TOF	GLUCOHEPTOSE	0.034
Statins	LC-ECA	GSH	0.034
Corticosteroids	GC-TOF	200595	0.035
Anxioytic	GC-TOF	236890	0.035
Statins	GC-TOF	268420	0.035
Antidepressant	GC-TOF	301825	0.035
Corticosteroids	GC-TOF	308185	0.035
Corticosteroids	LC-ECA	11_36_75	0.035
Anxioytic	GC-TOF	202572	0.036
Antidepressant	GC-TOF	224035	0.036
Anxioytic	GC-TOF	RIBOSE	0.036
Statins	LC-ECA	8_28_508	0.036
Anxioytic	GC-TOF	3_HYDROXYBUTANOIC_ACID	0.037
Antidepressant	LC-ECA	11_60_917	0.037
Anxioytic	GC-TOF	BENZOIC_ACID	0.038
Corticosteroids	GC-TOF	PALMITIC_ACID	0.038
Anxioytic	LC-ECA	9_19_067	0.038
Antidepressant	GC-TOF	213198	0.039
Corticosteroids	GC-TOF	3_HYDROXYBUTANOIC_ACID	0.039
Antipsychotic	LC-ECA	HVA	0.039
Statins	LC-ECA	9_29_34	0.04
Corticosteroids	GC-TOF	234015	0.041
Anxioytic	GC-TOF	309532	0.042
Anxioytic	GC-TOF	312902	0.042
Corticosteroids	LC-ECA	9_29_925	0.042
Corticosteroids	GC-TOF	204425	0.043
Antipsychotic	LC-ECA	13_44_608	0.044
Corticosteroids	GC-TOF	ERYTHROSE	0.045
Anxioytic	LC-ECA	13_44_608	0.046
Corticosteroids	GC-TOF	218787	0.047
Corticosteroids	GC-TOF	212208	0.048
Statins	GC-TOF	GLYCEROL	0.048
Anxioytic	GC-TOF	N_METHYLALANINE	0.048
Antipsychotic	LC-ECA	13_74_392	0.048
Antipsychotic	LC-ECA	8_14_983	0.048
Anxioytic	GC-TOF	280546	0.049
Antidepressant	GC-TOF	231674	0.05
Anxioytic	GC-TOF	267884	0.05
Antidepressant	GC-TOF	267665	0.051
Anxioytic	LC-ECA	TRP	0.051
Antipsychotic	LC-ECA	14_64_275	0.051
Anxioytic	LC-ECA	15_90_6	0.051
Antidepressant	GC-TOF	200556	0.052
Antidepressant	GC-TOF	202572	0.052
Statins	GC-TOF	N_ACETYL_D_MANNOSAMINE	0.052
Anxioytic	LC-ECA	5_102_808	0.052
Corticosteroids	GC-TOF	310831	0.053
Corticosteroids	GC-TOF	200490	0.054
Statins	GC-TOF	213182	0.054
Antidepressant	GC-TOF	225863	0.054
Antipsychotic	GC-TOF	233005	0.054
Statins	GC-TOF	267884	0.054
Anxioytic	GC-TOF	SERINE	0.054
Statins	LC-ECA	HVA	0.054
Corticosteroids	GC-TOF	2_DEOXYRIBONIC_ACID	0.055
Corticosteroids	GC-TOF	280940	0.055
Anxioytic	GC-TOF	PELARGONIC_ACID	0.055
Corticosteroids	LC-ECA	5_15_692	0.055
Antidepressant	GC-TOF	293849	0.056
Anxioytic	GC-TOF	301325	0.056
Statins	LC-ECA	MHPG	0.056
Antidepressant	GC-TOF	208755	0.057
Antipsychotic	GC-TOF	N_METHYLALANINE	0.058
Statins	LC-ECA	12_41_200	0.058
Antidepressant	LC-ECA	14_22_758	0.058
Antipsychotic	LC-ECA	8_93_65	0.058
Statins	LC-ECA	XAN	0.058
Antidepressant	GC-TOF	204318	0.059
Anxioytic	GC-TOF	226935	0.059
Antipsychotic	LC-ECA	11_46_55	0.059
Anxioytic	GC-TOF	213697	0.06
Statins	GC-TOF	STEARIC_ACID	0.06
Anxioytic	GC-TOF	228612	0.061
Corticosteroids	GC-TOF	3_DEOXYPENTITOL_NIST	0.061
Antidepressant	GC-TOF	3_HYDROXYBUTANOIC_ACID	0.061
Anxioytic	GC-TOF	221597	0.062
Antidepressant	GC-TOF	ENOLPYRUVATE_NIST	0.062
Anxioytic	LC-ECA	4_22_117	0.062
Corticosteroids	GC-TOF	BETA_MANNOSYLGLYCERATE_MINOR_	0.063
Anxioytic	LC-ECA	12_41_200	0.063
Antidepressant	LC-ECA	13_44_608	0.063
Antidepressant	GC-TOF	ALPHA_KETOGLUTARIC_ACID	0.064
Antipsychotic	GC-TOF	218951	0.066
Corticosteroids	GC-TOF	223535	0.066
Anxioytic	GC-TOF	THREONINE	0.066
Anxioytic	LC-ECA	4HPLA	0.066
Corticosteroids	LC-ECA	8_89_433	0.066
Anxioytic	LC-ECA	13_84_975	0.067
Antipsychotic	GC-TOF	TAURINE	0.068
Anxioytic	LC-ECA	14_64_275	0.069
Antidepressant	GC-TOF	225548	0.072
Antidepressant	GC-TOF	294129	0.072
Anxioytic	GC-TOF	306152	0.072
Antidepressant	GC-TOF	309873	0.072
Anxioytic	GC-TOF	ERYTHROSE	0.073
Anxioytic	GC-TOF	PALMITIC_ACID	0.073
Anxioytic	LC-ECA	ASA	0.073
Corticosteroids	GC-TOF	293097	0.074
Antipsychotic	GC-TOF	CYSTEINE	0.074
Anxioytic	GC-TOF	210168	0.075
Antipsychotic	GC-TOF	229164	0.075
Corticosteroids	GC-TOF	CHOLESTEROL_	0.075
Antipsychotic	GC-TOF	FRUCTOSE	0.076
Antipsychotic	LC-ECA	15_68_542	0.076
Anxioytic	GC-TOF	228369	0.077
Corticosteroids	GC-TOF	GLYCEROL_3_GALACTOSIDE	0.077
Statins	GC-TOF	XYLOSE	0.077
Statins	LC-ECA	5HIAA	0.077
Antidepressant	GC-TOF	204994	0.078
Statins	LC-ECA	4_32_592	0.078
Antidepressant	GC-TOF	306152	0.079
Antidepressant	GC-TOF	201005	0.08
Antidepressant	GC-TOF	N_ACETYL_D_MANNOSAMINE	0.08
Antidepressant	LC-ECA	2HPAC	0.08
Corticosteroids	GC-TOF	238149	0.081
Anxioytic	GC-TOF	GLYCERIC_ACID	0.082
Antidepressant	GC-TOF	233005	0.083
Antidepressant	GC-TOF	268420	0.083
Antipsychotic	GC-TOF	GLYCEROL_ALPHA_PHOSPHATE	0.083
Anxioytic	LC-ECA	9_20_858	0.083
Anxioytic	GC-TOF	200556	0.084
Corticosteroids	GC-TOF	221597	0.084
Anxioytic	LC-ECA	5HTP	0.085
Anxioytic	GC-TOF	2_DEOXYTETRONIC_ACID	0.088
Antidepressant	GC-TOF	270351	0.088
Antidepressant	GC-TOF	CYSTEINE	0.088
Statins	GC-TOF	PELARGONIC_ACID	0.088
Corticosteroids	GC-TOF	289055	0.089
Antidepressant	LC-ECA	URIC	0.089
Statins	GC-TOF	208755	0.09
Statins	GC-TOF	224020	0.09
Statins	GC-TOF	268483	0.09
Anxioytic	GC-TOF	268365	0.091
Statins	GC-TOF	309538	0.091
Antipsychotic	GC-TOF	312592	0.091
Antidepressant	LC-ECA	12_41_200	0.092
Corticosteroids	GC-TOF	FRUCTOSE	0.093
Anxioytic	GC-TOF	219683	0.094
Anxioytic	GC-TOF	233005	0.094
Corticosteroids	GC-TOF	267884	0.094
Corticosteroids	GC-TOF	312308	0.094
Antidepressant	LC-ECA	I3AA	0.094
Anxioytic	LC-ECA	5_15_692	0.094
Antidepressant	GC-TOF	309934	0.095
Antipsychotic	LC-ECA	MHPG	0.095
Antidepressant	LC-ECA	5_24_483	0.095
Antidepressant	GC-TOF	1_MONOSTEARIN	0.096
Antidepressant	GC-TOF	233340	0.096
Corticosteroids	GC-TOF	FUCOSE___RHAMNOSE_	0.096
Antidepressant	GC-TOF	212208	0.097
Anxioytic	GC-TOF	METHYLHEXADECANOIC_ACID	0.097
Anxioytic	GC-TOF	GLYCOLIC_ACID	0.098
Anxioytic	GC-TOF	218767	0.099
Antipsychotic	GC-TOF	269160	0.099
Antidepressant	GC-TOF	312308	0.099
Statins	GC-TOF	203235	0.1
Antipsychotic	GC-TOF	217783	0.1
Antidepressant	GC-TOF	218597	0.1
Antipsychotic	GC-TOF	307889	0.1
Antidepressant	GC-TOF	309788	0.1
Antipsychotic	GC-TOF	ETHANOLAMINE	0.1
Corticosteroids	GC-TOF	FUCOSE	0.1
Corticosteroids	GC-TOF	HEXURONIC_ACID	0.1
Anxioytic	GC-TOF	199553	0.11
Anxioytic	GC-TOF	208686	0.11
Corticosteroids	GC-TOF	213182	0.11
Corticosteroids	GC-TOF	224635	0.11
Anxioytic	GC-TOF	226906	0.11
Anxioytic	GC-TOF	267649	0.11
Anxioytic	GC-TOF	310448	0.11
Antidepressant	GC-TOF	CITRAMALATE	0.11
Anxioytic	GC-TOF	ERYTHRONIC_ACID_LACTONE	0.11
Statins	GC-TOF	GLYCERIC_ACID	0.11
Antidepressant	GC-TOF	MONOPALMITIN_1_GLYCERIDE	0.11
Antidepressant	GC-TOF	PHOSPHORIC_ACID	0.11
Antipsychotic	GC-TOF	RIBITOL	0.11
Antidepressant	GC-TOF	THREONIC_ACID	0.11
Anxioytic	GC-TOF	THYMINE	0.11
Anxioytic	LC-ECA	5HIAA	0.11
Corticosteroids	GC-TOF	213198	0.12
Antipsychotic	GC-TOF	224635	0.12
Antidepressant	GC-TOF	238149	0.12
Antipsychotic	GC-TOF	268313	0.12
Statins	GC-TOF	269160	0.12
Corticosteroids	GC-TOF	293848	0.12
Corticosteroids	GC-TOF	310006	0.12
Anxioytic	GC-TOF	312645	0.12
Statins	GC-TOF	CYSTEINE	0.12
Antidepressant	GC-TOF	GLUCOSE	0.12
Corticosteroids	GC-TOF	METHYLHEXADECANOIC_ACID	0.12
Statins	GC-TOF	PALMITIC_ACID	0.12
Antipsychotic	GC-TOF	PHOSPHATE	0.12
Antipsychotic	LC-ECA	GR	0.12
Anxioytic	LC-ECA	MET	0.12
Statins	LC-ECA	PXAN	0.12
Corticosteroids	LC-ECA	11_51_158	0.12
Antipsychotic	LC-ECA	8_28_508	0.12
Statins	LC-ECA	8_89_433	0.12
Corticosteroids	GC-TOF	199463	0.13
Corticosteroids	GC-TOF	2_MONOPALMITIN	0.13
Anxioytic	GC-TOF	202573	0.13
Anxioytic	GC-TOF	204994	0.13
Statins	GC-TOF	212208	0.13
Anxioytic	GC-TOF	213143	0.13
Antipsychotic	GC-TOF	227652	0.13
Antidepressant	GC-TOF	229164	0.13
Antidepressant	GC-TOF	231099	0.13
Corticosteroids	GC-TOF	231674	0.13
Anxioytic	GC-TOF	239954	0.13
Antipsychotic	GC-TOF	268420	0.13
Corticosteroids	GC-TOF	296108	0.13
Corticosteroids	GC-TOF	GLUCOHEPTULOSE	0.13
Corticosteroids	GC-TOF	MANNITOL	0.13
Anxioytic	GC-TOF	SUCCINIC_ACID	0.13
Statins	LC-ECA	13_54_95	0.13
Anxioytic	LC-ECA	13_86_8	0.13
Antidepressant	LC-ECA	14_34_25	0.13
Antipsychotic	LC-ECA	8_89_433	0.13
Antipsychotic	LC-ECA	9_29_34	0.13
Anxioytic	GC-TOF	213227	0.14
Corticosteroids	GC-TOF	239954	0.14
Anxioytic	GC-TOF	241881	0.14
Corticosteroids	GC-TOF	242417	0.14
Corticosteroids	GC-TOF	273984	0.14
Corticosteroids	GC-TOF	280573	0.14
Anxioytic	GC-TOF	307889	0.14
Anxioytic	GC-TOF	312448	0.14
Anxioytic	GC-TOF	PUTRESCINE	0.14
Corticosteroids	GC-TOF	STEARIC_ACID	0.14
Anxioytic	LC-ECA	GSH	0.14
Corticosteroids	LC-ECA	13_74_392	0.14
Antidepressant	LC-ECA	4_32_592	0.14
Antipsychotic	LC-ECA	8_76_933	0.14
Antidepressant	LC-ECA	XAN	0.14
Antipsychotic	GC-TOF	201887	0.15
Corticosteroids	GC-TOF	208755	0.15
Antidepressant	GC-TOF	227597	0.15
Antipsychotic	GC-TOF	227597	0.15
Antipsychotic	GC-TOF	267650	0.15
Anxioytic	GC-TOF	267665	0.15
Corticosteroids	GC-TOF	281216	0.15
Antidepressant	GC-TOF	281907	0.15
Anxioytic	GC-TOF	309934	0.15
Anxioytic	GC-TOF	310006	0.15
Statins	GC-TOF	DEHYDROASCORBATE	0.15
Corticosteroids	GC-TOF	LACTIC_ACID	0.15
Antidepressant	LC-ECA	ASA	0.15
Antidepressant	LC-ECA	9_19_067	0.15
Statins	GC-TOF	2_DEOXYTETRONIC_ACID_NIST	0.16
Statins	GC-TOF	2_HYDROXYVALERIC_ACID	0.16
Anxioytic	GC-TOF	2_MONOSTEARIN_NIST	0.16
Anxioytic	GC-TOF	208755	0.16
Antidepressant	GC-TOF	215978	0.16
Statins	GC-TOF	226935	0.16
Corticosteroids	GC-TOF	232604	0.16
Corticosteroids	GC-TOF	267649	0.16
Corticosteroids	GC-TOF	271416	0.16
Statins	GC-TOF	312289	0.16
Anxioytic	GC-TOF	312622	0.16
Statins	GC-TOF	312977	0.16
Corticosteroids	GC-TOF	ARABITOL	0.16
Anxioytic	GC-TOF	CITRAMALATE	0.16
Anxioytic	GC-TOF	CONDURITOL_BETA_EPOXIDE	0.16
Corticosteroids	GC-TOF	MONOPALMITIN_1_GLYCERIDE	0.16
Anxioytic	GC-TOF	SORBITOL	0.16
Antipsychotic	GC-TOF	THYMINE	0.16
Antipsychotic	GC-TOF	VALINE	0.16
Anxioytic	GC-TOF	XYLOSE	0.16
Statins	LC-ECA	11_60_917	0.16
Corticosteroids	LC-ECA	15_90_6	0.16
Antidepressant	LC-ECA	5_102_808	0.16
Statins	LC-ECA	5_102_808	0.16
Antipsychotic	LC-ECA	XANTH	0.16
Statins	GC-TOF	2_MONOPALMITIN	0.17
Corticosteroids	GC-TOF	201887	0.17
Corticosteroids	GC-TOF	202091	0.17
Anxioytic	GC-TOF	213193	0.17
Anxioytic	GC-TOF	288808	0.17
Antidepressant	GC-TOF	DEHYDROASCORBATE	0.17
Anxioytic	GC-TOF	ISOTHREONIC_ACID	0.17
Anxioytic	GC-TOF	LEUCINE	0.17
Corticosteroids	GC-TOF	PANTOTHENIC_ACID	0.17
Corticosteroids	LC-ECA	HX	0.17
Statins	LC-ECA	15_77_017	0.17
Corticosteroids	GC-TOF	200541	0.18
Anxioytic	GC-TOF	218513	0.18
Corticosteroids	GC-TOF	227387	0.18
Anxioytic	GC-TOF	227582	0.18
Statins	GC-TOF	227582	0.18
Anxioytic	GC-TOF	227652	0.18
Corticosteroids	GC-TOF	227652	0.18
Corticosteroids	GC-TOF	234580	0.18
Antipsychotic	GC-TOF	238149	0.18
Antipsychotic	GC-TOF	242417	0.18
Corticosteroids	GC-TOF	267737	0.18
Anxioytic	GC-TOF	267816	0.18
Anxioytic	GC-TOF	289055	0.18
Corticosteroids	GC-TOF	303060	0.18
Antidepressant	GC-TOF	ACETOPHENONE_NIST	0.18
Antipsychotic	GC-TOF	MANNITOL	0.18
Anxioytic	LC-ECA	URIC	0.18
Antidepressant	LC-ECA	13_84_975	0.18
Anxioytic	LC-ECA	8_28_508	0.18
Antipsychotic	LC-ECA	8_82_917	0.18
Antidepressant	LC-ECA	9_29_925	0.18
Antidepressant	GC-TOF	2_DEOXYTETRONIC_ACID_NIST	0.19
Statins	GC-TOF	204994	0.19
Antipsychotic	GC-TOF	213143	0.19
Anxioytic	GC-TOF	213198	0.19
Corticosteroids	GC-TOF	241920	0.19
Antidepressant	GC-TOF	280546	0.19
Antipsychotic	GC-TOF	309641	0.19
Antidepressant	GC-TOF	312362	0.19
Antidepressant	GC-TOF	312622	0.19
Statins	GC-TOF	4_HYDROXYBUTYRIC_ACID	0.19
Antipsychotic	GC-TOF	ALANINE	0.19
Anxioytic	GC-TOF	ETHANOLAMINE	0.19
Antipsychotic	GC-TOF	FUCOSE___RHAMNOSE_	0.19
Antidepressant	GC-TOF	ISOCITRIC_ACID	0.19
Anxioytic	GC-TOF	MYRISTIC_ACID	0.19
Antidepressant	GC-TOF	PHOSPHATE	0.19
Antipsychotic	GC-TOF	XYLOSE	0.19
Anxioytic	LC-ECA	TYR	0.19
Statins	LC-ECA	13_18_475	0.19
Statins	LC-ECA	13_78_992	0.19
Statins	LC-ECA	13_92_333	0.19
Corticosteroids	LC-ECA	5HIAA	0.19
Anxioytic	LC-ECA	8_82_917	0.19
Anxioytic	LC-ECA	9_29_34	0.19
Anxioytic	GC-TOF	202885	0.2
Antidepressant	GC-TOF	226851	0.2
Statins	GC-TOF	231947	0.2
Corticosteroids	GC-TOF	CONDURITOL_BETA_EPOXIDE	0.2
Statins	GC-TOF	ERYTHRONIC_ACID_LACTONE	0.2
Statins	GC-TOF	METHYLHEXADECANOIC_ACID	0.2
Antipsychotic	LC-ECA	12_94_5	0.2
Corticosteroids	LC-ECA	12_94_5	0.2
Corticosteroids	LC-ECA	4_22_117	0.2
Antipsychotic	GC-TOF	210286	0.21
Statins	GC-TOF	215739	0.21
Corticosteroids	GC-TOF	225548	0.21
Corticosteroids	GC-TOF	226853	0.21
Antipsychotic	GC-TOF	228612	0.21
Anxioytic	GC-TOF	280940	0.21
Corticosteroids	GC-TOF	ARABINOSE	0.21
Antipsychotic	GC-TOF	N_ACETYL_D_MANNOSAMINE	0.21
Antipsychotic	GC-TOF	SERINE	0.21
Corticosteroids	GC-TOF	THREITOL_	0.21
Corticosteroids	GC-TOF	THREONINE	0.21
Corticosteroids	GC-TOF	XANTHINE	0.21
Statins	LC-ECA	4HPLA	0.21
Statins	GC-TOF	226906	0.22
Statins	GC-TOF	228528	0.22
Corticosteroids	GC-TOF	228885	0.22
Statins	GC-TOF	231850	0.22
Anxioytic	GC-TOF	232604	0.22
Statins	GC-TOF	241097	0.22
Corticosteroids	GC-TOF	267665	0.22
Antidepressant	GC-TOF	267675	0.22
Anxioytic	GC-TOF	3_HYDROXY_3_METHYLGLUTARIC_ACID	0.22
Statins	GC-TOF	301325	0.22
Statins	GC-TOF	307889	0.22
Antipsychotic	GC-TOF	312289	0.22
Antipsychotic	GC-TOF	FUCOSE	0.22
Corticosteroids	GC-TOF	GLYCEROL	0.22
Antipsychotic	GC-TOF	ISOLEUCINE	0.22
Antipsychotic	GC-TOF	LEUCINE	0.22
Corticosteroids	GC-TOF	SUCCINIC_ACID	0.22
Antipsychotic	LC-ECA	TYR	0.22
Antipsychotic	LC-ECA	11_36_75	0.22
Anxioytic	LC-ECA	15_68_542	0.22
Anxioytic	LC-ECA	2HPAC	0.22
Statins	GC-TOF	204318	0.23
Corticosteroids	GC-TOF	210286	0.23
Antipsychotic	GC-TOF	212208	0.23
Anxioytic	GC-TOF	218787	0.23
Antidepressant	GC-TOF	223535	0.23
Corticosteroids	GC-TOF	224849	0.23
Corticosteroids	GC-TOF	227270	0.23
Corticosteroids	GC-TOF	236890	0.23
Anxioytic	GC-TOF	238270	0.23
Antipsychotic	GC-TOF	267737	0.23
Anxioytic	GC-TOF	268709	0.23
Antidepressant	GC-TOF	269160	0.23
Antidepressant	GC-TOF	281257	0.23
Corticosteroids	GC-TOF	308328	0.23
Anxioytic	GC-TOF	312977	0.23
Antidepressant	GC-TOF	ALANINE	0.23
Anxioytic	GC-TOF	GLUTAMIC_ACID	0.23
Anxioytic	GC-TOF	GLYCEROL	0.23
Anxioytic	GC-TOF	ISOCITRIC_ACID	0.23
Statins	LC-ECA	11_36_75	0.23
Antipsychotic	LC-ECA	12_50_183	0.23
Antidepressant	LC-ECA	14_36_45	0.23
Corticosteroids	LC-ECA	14_64_275	0.23
Antidepressant	LC-ECA	5_25_075	0.23
Antipsychotic	GC-TOF	213193	0.24
Corticosteroids	GC-TOF	226906	0.24
Antidepressant	GC-TOF	231709	0.24
Corticosteroids	GC-TOF	270407	0.24
Anxioytic	GC-TOF	296108	0.24
Antipsychotic	GC-TOF	3_DEOXYPENTITOL_NIST	0.24
Antidepressant	GC-TOF	306157	0.24
Antidepressant	GC-TOF	ACONITIC_ACID	0.24
Antidepressant	GC-TOF	ASPARTIC_ACID	0.24
Antipsychotic	GC-TOF	BETA_MANNOSYLGLYCERATE_MINOR_	0.24
Antidepressant	GC-TOF	CITRIC_ACID	0.24
Antidepressant	GC-TOF	ERYTHRONIC_ACID_LACTONE	0.24
Antipsychotic	GC-TOF	PHOSPHORIC_ACID	0.24
Anxioytic	LC-ECA	13_19_492	0.24
Anxioytic	GC-TOF	199203	0.25
Antidepressant	GC-TOF	2_DEOXYRIBONIC_ACID	0.25
Anxioytic	GC-TOF	201005	0.25
Anxioytic	GC-TOF	212208	0.25
Anxioytic	GC-TOF	216428	0.25
Antipsychotic	GC-TOF	221597	0.25
Antipsychotic	GC-TOF	226906	0.25
Antipsychotic	GC-TOF	228605	0.25
Statins	GC-TOF	241881	0.25
Antidepressant	GC-TOF	241920	0.25
Statins	GC-TOF	242417	0.25
Corticosteroids	GC-TOF	268579	0.25
Statins	GC-TOF	3_HYDROXY_3_METHYLGLUTARIC_ACID	0.25
Statins	GC-TOF	312622	0.25
Antipsychotic	GC-TOF	DEHYDROASCORBATE	0.25
Antipsychotic	GC-TOF	ISOTHREONIC_ACID	0.25
Statins	GC-TOF	THREONIC_ACID	0.25
Antidepressant	LC-ECA	5HIAA	0.25
Statins	LC-ECA	9_29_925	0.25
Corticosteroids	GC-TOF	2_MONOSTEARIN_NIST	0.26
Corticosteroids	GC-TOF	202572	0.26
Statins	GC-TOF	222169	0.26
Antidepressant	GC-TOF	228885	0.26
Corticosteroids	GC-TOF	231709	0.26
Corticosteroids	GC-TOF	231850	0.26
Antidepressant	GC-TOF	234580	0.26
Antidepressant	GC-TOF	288808	0.26
Antipsychotic	GC-TOF	293848	0.26
Corticosteroids	GC-TOF	293849	0.26
Anxioytic	GC-TOF	310831	0.26
Corticosteroids	LC-ECA	I3PA	0.26
Statins	LC-ECA	13_44_608	0.26
Statins	LC-ECA	14_36_45	0.26
Antipsychotic	LC-ECA	9_25_825	0.26
Antipsychotic	GC-TOF	2_HYDROXYBUTANOIC_ACID	0.27
Antipsychotic	GC-TOF	217870	0.27
Antipsychotic	GC-TOF	226853	0.27
Anxioytic	GC-TOF	228885	0.27
Antidepressant	GC-TOF	231544	0.27
Antipsychotic	GC-TOF	238467	0.27
Anxioytic	GC-TOF	3_DEOXYPENTITOL_NIST	0.27
Anxioytic	GC-TOF	308328	0.27
Anxioytic	GC-TOF	VALINE	0.27
Antipsychotic	GC-TOF	XANTHINE	0.27
Antidepressant	LC-ECA	15_77_017	0.27
Statins	LC-ECA	9_20_858	0.27
Corticosteroids	GC-TOF	2_HYDROXYBUTANOIC_ACID	0.28
Antipsychotic	GC-TOF	200490	0.28
Corticosteroids	GC-TOF	218710	0.28
Antipsychotic	GC-TOF	223505	0.28
Corticosteroids	GC-TOF	226303	0.28
Anxioytic	GC-TOF	227387	0.28
Statins	GC-TOF	271416	0.28
Anxioytic	GC-TOF	273984	0.28
Antidepressant	GC-TOF	299416	0.28
Antipsychotic	GC-TOF	306157	0.28
Antipsychotic	GC-TOF	308328	0.28
Corticosteroids	GC-TOF	GLUTAMINE_DEH_	0.28
Antidepressant	GC-TOF	LACTIC_ACID	0.28
Anxioytic	LC-ECA	13_54_95	0.28
Corticosteroids	LC-ECA	15_65_533	0.28
Anxioytic	LC-ECA	5_24_483	0.28
Corticosteroids	GC-TOF	199203	0.29
Corticosteroids	GC-TOF	2_DEOXYERYTHRITOL	0.29
Anxioytic	GC-TOF	203765	0.29
Antidepressant	GC-TOF	204344	0.29
Antipsychotic	GC-TOF	226851	0.29
Antidepressant	GC-TOF	236890	0.29
Corticosteroids	GC-TOF	240432	0.29
Antipsychotic	GC-TOF	GLYCINE	0.29
Antipsychotic	GC-TOF	PANTOTHENIC_ACID	0.29
Corticosteroids	GC-TOF	UREA	0.29
Corticosteroids	GC-TOF	XYLITOL	0.29
Statins	LC-ECA	14_75_608	0.29
Antipsychotic	GC-TOF	202091	0.3
Antidepressant	GC-TOF	204425	0.3
Antipsychotic	GC-TOF	204425	0.3
Antidepressant	GC-TOF	213182	0.3
Statins	GC-TOF	219683	0.3
Anxioytic	GC-TOF	226851	0.3
Anxioytic	GC-TOF	227597	0.3
Corticosteroids	GC-TOF	228369	0.3
Anxioytic	GC-TOF	231099	0.3
Antidepressant	GC-TOF	231947	0.3
Antipsychotic	GC-TOF	239954	0.3
Statins	GC-TOF	240432	0.3
Statins	GC-TOF	241920	0.3
Statins	GC-TOF	269625	0.3
Antidepressant	GC-TOF	301583	0.3
Antidepressant	GC-TOF	312645	0.3
Statins	GC-TOF	ASPARAGINE_DEH_	0.3
Anxioytic	GC-TOF	ISOLEUCINE	0.3
Corticosteroids	GC-TOF	N_ACETYL_D_MANNOSAMINE	0.3
Antidepressant	GC-TOF	RIBOSE	0.3
Antidepressant	GC-TOF	UREA	0.3
Statins	LC-ECA	I3PA	0.3
Antipsychotic	GC-TOF	2_DEOXYTETRONIC_ACID	0.31
Antipsychotic	GC-TOF	2_DEOXYTETRONIC_ACID_NIST	0.31
Anxioytic	GC-TOF	2_KETOISOCAPROIC_ACID	0.31
Antidepressant	GC-TOF	200490	0.31
Corticosteroids	GC-TOF	223505	0.31
Corticosteroids	GC-TOF	281257	0.31
Antipsychotic	GC-TOF	301325	0.31
Statins	GC-TOF	306152	0.31
Anxioytic	GC-TOF	ASPARTIC_ACID	0.31
Corticosteroids	GC-TOF	ERYTHRONIC_ACID_LACTONE	0.31
Statins	GC-TOF	IDONIC_ACID_NIST	0.31
Corticosteroids	GC-TOF	SALICYLALDEHYDE	0.31
Antidepressant	LC-ECA	VMA	0.31
Antipsychotic	LC-ECA	VMA	0.31
Statins	LC-ECA	4HPAC	0.31
Antipsychotic	GC-TOF	2_DEOXYRIBONIC_ACID	0.32
Corticosteroids	GC-TOF	208655	0.32
Antipsychotic	GC-TOF	215978	0.32
Corticosteroids	GC-TOF	222169	0.32
Antidepressant	GC-TOF	228605	0.32
Antidepressant	GC-TOF	231326	0.32
Antipsychotic	GC-TOF	231544	0.32
Antipsychotic	GC-TOF	234622	0.32
Corticosteroids	GC-TOF	238467	0.32
Corticosteroids	GC-TOF	3_HYDROXY_3_METHYLGLUTARIC_ACID	0.32
Antidepressant	GC-TOF	DIHYDROXYMALONIC_ACID_NIST	0.32
Statins	GC-TOF	PANTOTHENIC_ACID	0.32
Corticosteroids	GC-TOF	RIBOSE	0.32
Antipsychotic	GC-TOF	TRYPTOPHAN	0.32
Statins	LC-ECA	12_52_75	0.32
Corticosteroids	LC-ECA	13_54_95	0.32
Anxioytic	LC-ECA	15_65_533	0.32
Anxioytic	GC-TOF	217783	0.33
Antidepressant	GC-TOF	228612	0.33
Corticosteroids	GC-TOF	231947	0.33
Corticosteroids	GC-TOF	312362	0.33
Antidepressant	GC-TOF	312679	0.33
Statins	GC-TOF	ERYTHROSE	0.33
Antidepressant	GC-TOF	INOSITOL_ALLO_	0.33
Anxioytic	GC-TOF	INOSITOL_MYO_	0.33
Corticosteroids	GC-TOF	INOSITOL_MYO_	0.33
Corticosteroids	GC-TOF	LYSINE	0.33
Antidepressant	GC-TOF	SERINE	0.33
Antipsychotic	GC-TOF	SUCROSE	0.33
Antipsychotic	LC-ECA	MET	0.33
Statins	LC-ECA	13_38_49	0.33
Antidepressant	LC-ECA	8_14_983	0.33
Statins	LC-ECA	8_82_917	0.33
Antipsychotic	GC-TOF	226935	0.34
Antidepressant	GC-TOF	228147	0.34
Antidepressant	GC-TOF	242417	0.34
Statins	GC-TOF	267816	0.34
Antidepressant	GC-TOF	280940	0.34
Antidepressant	GC-TOF	309642	0.34
Statins	GC-TOF	309934	0.34
Antipsychotic	GC-TOF	ASPARTIC_ACID	0.34
Antidepressant	GC-TOF	ERYTHRITOL	0.34
Antidepressant	GC-TOF	INOSITOL_MYO_	0.34
Antipsychotic	GC-TOF	PUTREANINE_NIST	0.34
Statins	GC-TOF	SALICYLALDEHYDE	0.34
Antidepressant	LC-ECA	GSH	0.34
Statins	LC-ECA	HX	0.34
Antipsychotic	LC-ECA	12_52_75	0.34
Statins	LC-ECA	13_74_392	0.34
Corticosteroids	GC-TOF	1_MONOSTEARIN	0.35
Corticosteroids	GC-TOF	2_DEOXYTETRONIC_ACID_NIST	0.35
Statins	GC-TOF	2_MONOSTEARIN_NIST	0.35
Statins	GC-TOF	204344	0.35
Corticosteroids	GC-TOF	212274	0.35
Antipsychotic	GC-TOF	222169	0.35
Anxioytic	GC-TOF	224849	0.35
Corticosteroids	GC-TOF	228557	0.35
Antipsychotic	GC-TOF	232485	0.35
Antipsychotic	GC-TOF	273984	0.35
Antipsychotic	GC-TOF	308185	0.35
Anxioytic	GC-TOF	N_ACETYL_D_MANNOSAMINE	0.35
Antidepressant	GC-TOF	SALICYLALDEHYDE	0.35
Corticosteroids	GC-TOF	XYLOSE	0.35
Corticosteroids	GC-TOF	XYLULOSE_NIST	0.35
Antidepressant	LC-ECA	13_54_95	0.35
Antidepressant	LC-ECA	8_76_933	0.35
Antipsychotic	GC-TOF	200595	0.36
Antipsychotic	GC-TOF	202885	0.36
Statins	GC-TOF	210286	0.36
Antidepressant	GC-TOF	217783	0.36
Anxioytic	GC-TOF	218710	0.36
Anxioytic	GC-TOF	225863	0.36
Antidepressant	GC-TOF	270407	0.36
Statins	GC-TOF	273984	0.36
Antidepressant	GC-TOF	289055	0.36
Statins	GC-TOF	312645	0.36
Corticosteroids	GC-TOF	4_HYDROXYBUTYRIC_ACID	0.36
Anxioytic	GC-TOF	GLUCONIC_ACID	0.36
Antidepressant	GC-TOF	METHIONINE	0.36
Corticosteroids	GC-TOF	OXOPROLINE	0.36
Anxioytic	GC-TOF	THREITOL_	0.36
Antipsychotic	GC-TOF	TYROSINE	0.36
Antidepressant	LC-ECA	13_86_8	0.36
Anxioytic	LC-ECA	4HPAC	0.36
Anxioytic	LC-ECA	XANTH	0.36
Corticosteroids	GC-TOF	231657	0.37
Antipsychotic	GC-TOF	232604	0.37
Statins	GC-TOF	281907	0.37
Antipsychotic	GC-TOF	301536	0.37
Statins	GC-TOF	312902	0.37
Antipsychotic	GC-TOF	INOSITOL_MYO_	0.37
Antidepressant	GC-TOF	XYLITOL	0.37
Corticosteroids	LC-ECA	HVA	0.37
Antipsychotic	LC-ECA	13_54_95	0.37
Antipsychotic	LC-ECA	15_65_533	0.37
Statins	LC-ECA	5_25_075	0.37
Antidepressant	LC-ECA	XANTH	0.37
Statins	GC-TOF	268313	0.38
Antidepressant	GC-TOF	268483	0.38
Anxioytic	GC-TOF	270351	0.38
Antidepressant	GC-TOF	312592	0.38
Corticosteroids	GC-TOF	PHENYLALANINE	0.38
Corticosteroids	GC-TOF	PHOSPHORIC_ACID	0.38
Antipsychotic	LC-ECA	13_84_975	0.38
Antidepressant	LC-ECA	15_65_533	0.38
Corticosteroids	LC-ECA	5_25_075	0.38
Corticosteroids	LC-ECA	9_20_858	0.38
Corticosteroids	GC-TOF	204344	0.39
Antipsychotic	GC-TOF	210168	0.39
Antidepressant	GC-TOF	212274	0.39
Statins	GC-TOF	213193	0.39
Statins	GC-TOF	227655	0.39
Anxioytic	GC-TOF	288019	0.39
Corticosteroids	GC-TOF	288808	0.39
Antidepressant	GC-TOF	310006	0.39
Statins	GC-TOF	312362	0.39
Corticosteroids	GC-TOF	BENZOIC_ACID	0.39
Anxioytic	GC-TOF	GLUCOHEPTOSE	0.39
Anxioytic	GC-TOF	GLUCOSE	0.39
Antipsychotic	GC-TOF	THREITOL_	0.39
Antidepressant	LC-ECA	HVA	0.39
Anxioytic	GC-TOF	200595	0.4
Antipsychotic	GC-TOF	223535	0.4
Statins	GC-TOF	223535	0.4
Statins	GC-TOF	224322	0.4
Statins	GC-TOF	226851	0.4
Antidepressant	GC-TOF	227270	0.4
Statins	GC-TOF	228369	0.4
Antidepressant	GC-TOF	228911	0.4
Anxioytic	GC-TOF	271416	0.4
Statins	GC-TOF	296106	0.4
Corticosteroids	GC-TOF	309545	0.4
Statins	GC-TOF	GLUCOHEPTULOSE	0.4
Corticosteroids	GC-TOF	PSEUDO_URIDINE	0.4
Antipsychotic	LC-ECA	TRP	0.4
Antipsychotic	LC-ECA	13_92_333	0.4
Antipsychotic	LC-ECA	5_15_692	0.4
Corticosteroids	LC-ECA	9_29_34	0.4
Corticosteroids	GC-TOF	199806	0.41
Antidepressant	GC-TOF	2_DEOXYTETRONIC_ACID	0.41
Antipsychotic	GC-TOF	2_KETOISOCAPROIC_ACID	0.41
Antidepressant	GC-TOF	215494	0.41
Antipsychotic	GC-TOF	224035	0.41
Statins	GC-TOF	228911	0.41
Statins	GC-TOF	231657	0.41
Anxioytic	GC-TOF	231709	0.41
Statins	GC-TOF	234015	0.41
Antidepressant	GC-TOF	235414	0.41
Corticosteroids	GC-TOF	288019	0.41
Corticosteroids	GC-TOF	299416	0.41
Antidepressant	GC-TOF	300379	0.41
Corticosteroids	GC-TOF	301825	0.41
Antidepressant	GC-TOF	307965	0.41
Corticosteroids	GC-TOF	CREATININE	0.41
Anxioytic	GC-TOF	GLYCEROL_3_GALACTOSIDE	0.41
Corticosteroids	GC-TOF	PHOSPHOETHANOLAMINE	0.41
Corticosteroids	GC-TOF	VALINE	0.41
Anxioytic	GC-TOF	199806	0.42
Antidepressant	GC-TOF	203765	0.42
Antipsychotic	GC-TOF	211935	0.42
Corticosteroids	GC-TOF	218767	0.42
Antidepressant	GC-TOF	223505	0.42
Antipsychotic	GC-TOF	240432	0.42
Corticosteroids	GC-TOF	268420	0.42
Anxioytic	GC-TOF	270407	0.42
Antipsychotic	GC-TOF	271416	0.42
Corticosteroids	GC-TOF	ETHANOLAMINE	0.42
Corticosteroids	GC-TOF	N_METHYLALANINE	0.42
Antipsychotic	LC-ECA	HX	0.42
Anxioytic	LC-ECA	13_92_333	0.42
Antidepressant	LC-ECA	4HBAC	0.42
Antipsychotic	LC-ECA	8_63_675	0.42
Antidepressant	GC-TOF	2_HYDROXYVALERIC_ACID	0.43
Antidepressant	GC-TOF	221597	0.43
Statins	GC-TOF	224035	0.43
Corticosteroids	GC-TOF	235414	0.43
Corticosteroids	GC-TOF	296106	0.43
Antidepressant	GC-TOF	309641	0.43
Anxioytic	GC-TOF	HEXURONIC_ACID	0.43
Antipsychotic	GC-TOF	MYRISTIC_ACID	0.43
Corticosteroids	LC-ECA	MET	0.43
Anxioytic	LC-ECA	11_51_158	0.43
Statins	LC-ECA	14_64_275	0.43
Antidepressant	GC-TOF	2_KETOISOCAPROIC_ACID	0.44
Statins	GC-TOF	206308	0.44
Statins	GC-TOF	213143	0.44
Antidepressant	GC-TOF	213193	0.44
Anxioytic	GC-TOF	226853	0.44
Anxioytic	GC-TOF	228557	0.44
Statins	GC-TOF	238467	0.44
Antipsychotic	GC-TOF	241097	0.44
Antipsychotic	GC-TOF	241881	0.44
Antipsychotic	GC-TOF	268483	0.44
Corticosteroids	GC-TOF	269625	0.44
Antidepressant	GC-TOF	288019	0.44
Statins	GC-TOF	309873	0.44
Corticosteroids	GC-TOF	ALPHA_KETOGLUTARIC_ACID	0.44
Anxioytic	GC-TOF	ARABITOL	0.44
Antidepressant	GC-TOF	ASPARAGINE_DEH_	0.44
Corticosteroids	GC-TOF	DIHYDROXYMALONIC_ACID_NIST	0.44
Antipsychotic	GC-TOF	GLYCEROL_3_GALACTOSIDE	0.44
Anxioytic	GC-TOF	MALTOSE_1	0.44
Antidepressant	GC-TOF	PALMITIC_ACID	0.44
Antipsychotic	GC-TOF	PHENYLALANINE	0.44
Antipsychotic	GC-TOF	UREA	0.44
Antipsychotic	GC-TOF	XYLITOL	0.44
Corticosteroids	LC-ECA	TYR	0.44
Antipsychotic	LC-ECA	URIC	0.44
Statins	LC-ECA	11_46_55	0.44
Anxioytic	LC-ECA	13_18_475	0.44
Antidepressant	LC-ECA	13_78_992	0.44
Anxioytic	GC-TOF	2_MONOPALMITIN	0.45
Corticosteroids	GC-TOF	216428	0.45
Corticosteroids	GC-TOF	218513	0.45
Antipsychotic	GC-TOF	218767	0.45
Statins	GC-TOF	225548	0.45
Corticosteroids	GC-TOF	238270	0.45
Corticosteroids	GC-TOF	267675	0.45
Antipsychotic	GC-TOF	281216	0.45
Anxioytic	GC-TOF	296106	0.45
Antipsychotic	GC-TOF	312645	0.45
Antipsychotic	GC-TOF	GLUCOHEPTULOSE	0.45
Statins	GC-TOF	SUCCINIC_ACID	0.45
Statins	GC-TOF	XYLITOL	0.45
Corticosteroids	LC-ECA	GSH	0.45
Antipsychotic	LC-ECA	I3PA	0.45
Antidepressant	LC-ECA	11_51_158	0.45
Corticosteroids	LC-ECA	15_68_542	0.45
Antipsychotic	LC-ECA	9_19_067	0.45
Antidepressant	GC-TOF	2_HYDROXYBUTANOIC_ACID	0.46
Corticosteroids	GC-TOF	203765	0.46
Statins	GC-TOF	231097	0.46
Antidepressant	GC-TOF	268579	0.46
Antipsychotic	GC-TOF	269625	0.46
Statins	GC-TOF	288019	0.46
Antidepressant	GC-TOF	301325	0.46
Anxioytic	GC-TOF	303060	0.46
Antipsychotic	GC-TOF	306156	0.46
Antidepressant	GC-TOF	309538	0.46
Antipsychotic	GC-TOF	310006	0.46
Corticosteroids	GC-TOF	ASCORBIC_ACID	0.46
Antidepressant	GC-TOF	PUTRESCINE	0.46
Antipsychotic	GC-TOF	PUTRESCINE	0.46
Antidepressant	LC-ECA	12_94_5	0.46
Anxioytic	LC-ECA	8_93_65	0.46
Antipsychotic	GC-TOF	2_MONOPALMITIN	0.47
Anxioytic	GC-TOF	200490	0.47
Statins	GC-TOF	201005	0.47
Anxioytic	GC-TOF	203235	0.47
Antipsychotic	GC-TOF	224020	0.47
Statins	GC-TOF	226303	0.47
Antidepressant	GC-TOF	226935	0.47
Antipsychotic	GC-TOF	227270	0.47
Antipsychotic	GC-TOF	227582	0.47
Statins	GC-TOF	227652	0.47
Antipsychotic	GC-TOF	228369	0.47
Anxioytic	GC-TOF	228528	0.47
Statins	GC-TOF	236890	0.47
Anxioytic	GC-TOF	269625	0.47
Corticosteroids	GC-TOF	312645	0.47
Antidepressant	GC-TOF	312902	0.47
Corticosteroids	GC-TOF	GLYCOLIC_ACID	0.47
Corticosteroids	GC-TOF	INOSITOL_ALLO_	0.47
Anxioytic	GC-TOF	MANNITOL	0.47
Corticosteroids	GC-TOF	THYMINE	0.47
Anxioytic	LC-ECA	MHPG	0.47
Antidepressant	LC-ECA	12_50_183	0.47
Antipsychotic	GC-TOF	199203	0.48
Statins	GC-TOF	1_MONOSTEARIN	0.48
Corticosteroids	GC-TOF	200556	0.48
Anxioytic	GC-TOF	214426	0.48
Anxioytic	GC-TOF	224035	0.48
Corticosteroids	GC-TOF	300379	0.48
Antipsychotic	GC-TOF	309642	0.48
Antipsychotic	GC-TOF	309788	0.48
Statins	GC-TOF	312679	0.48
Antidepressant	GC-TOF	CHOLESTEROL_	0.48
Statins	GC-TOF	ETHANOLAMINE	0.48
Antidepressant	GC-TOF	FRUCTOSE	0.48
Statins	GC-TOF	FUCOSE___RHAMNOSE_	0.48
Antipsychotic	GC-TOF	GLUCOHEPTOSE	0.48
Statins	GC-TOF	ISOTHREONIC_ACID	0.48
Antipsychotic	GC-TOF	METHIONINE	0.48
Antidepressant	GC-TOF	PHOSPHOETHANOLAMINE	0.48
Antidepressant	GC-TOF	SUCROSE	0.48
Corticosteroids	LC-ECA	VMA	0.48
Anxioytic	LC-ECA	12_52_75	0.48
Antipsychotic	LC-ECA	14_75_608	0.48
Corticosteroids	LC-ECA	8_63_675	0.48
Statins	LC-ECA	9_19_067	0.48
Anxioytic	GC-TOF	200906	0.49
Antidepressant	GC-TOF	213227	0.49
Antidepressant	GC-TOF	213697	0.49
Statins	GC-TOF	218787	0.49
Antidepressant	GC-TOF	224322	0.49
Corticosteroids	GC-TOF	229164	0.49
Antidepressant	GC-TOF	273984	0.49
Corticosteroids	GC-TOF	294129	0.49
Statins	GC-TOF	3_HYDROXYBUTANOIC_ACID	0.49
Antipsychotic	GC-TOF	307965	0.49
Antipsychotic	GC-TOF	310448	0.49
Corticosteroids	GC-TOF	ASPARTIC_ACID	0.49
Antidepressant	GC-TOF	BENZOIC_ACID	0.49
Statins	GC-TOF	GLYCEROL_3_GALACTOSIDE	0.49
Antipsychotic	GC-TOF	LYSINE	0.49
Corticosteroids	GC-TOF	MYRISTIC_ACID	0.49
Antipsychotic	GC-TOF	SUCCINIC_ACID	0.49
Statins	GC-TOF	SUCROSE	0.49
Antidepressant	GC-TOF	TAURINE	0.49
Anxioytic	GC-TOF	XANTHINE	0.49
Corticosteroids	LC-ECA	ASA	0.49
Statins	LC-ECA	5_40_292	0.49
Anxioytic	LC-ECA	8_14_983	0.49
Statins	GC-TOF	208655	0.5
Antidepressant	GC-TOF	210286	0.5
Antidepressant	GC-TOF	214426	0.5
Anxioytic	GC-TOF	215739	0.5
Statins	GC-TOF	216428	0.5
Corticosteroids	GC-TOF	223830	0.5
Corticosteroids	GC-TOF	224322	0.5
Antidepressant	GC-TOF	227387	0.5
Corticosteroids	GC-TOF	233005	0.5
Antipsychotic	GC-TOF	281257	0.5
Corticosteroids	GC-TOF	306159	0.5
Statins	GC-TOF	309545	0.5
Statins	GC-TOF	BENZOIC_ACID	0.5
Corticosteroids	GC-TOF	CYSTEINE	0.5
Corticosteroids	GC-TOF	GLYCEROL_ALPHA_PHOSPHATE	0.5
Antipsychotic	GC-TOF	INULOBIOSE_2	0.5
Statins	GC-TOF	MONOPALMITIN_1_GLYCERIDE	0.5
Statins	LC-ECA	TRP	0.5
Corticosteroids	GC-TOF	2_DEOXYTETRONIC_ACID	0.51
Antipsychotic	GC-TOF	204994	0.51
Antidepressant	GC-TOF	218787	0.51
Statins	GC-TOF	224551	0.51
Statins	GC-TOF	226853	0.51
Antidepressant	GC-TOF	228557	0.51
Antipsychotic	GC-TOF	231850	0.51
Antidepressant	GC-TOF	238467	0.51
Antidepressant	GC-TOF	268313	0.51
Corticosteroids	GC-TOF	269160	0.51
Antipsychotic	GC-TOF	309934	0.51
Corticosteroids	GC-TOF	312448	0.51
Statins	GC-TOF	FUCOSE	0.51
Antipsychotic	GC-TOF	GLUTAMINE_DEH_	0.51
Statins	GC-TOF	PROLINE	0.51
Antipsychotic	GC-TOF	RIBOSE	0.51
Antidepressant	GC-TOF	STEARIC_ACID	0.51
Statins	GC-TOF	UREA	0.51
Statins	LC-ECA	15_65_533	0.51
Antidepressant	GC-TOF	199463	0.52
Antipsychotic	GC-TOF	199806	0.52
Antidepressant	GC-TOF	201887	0.52
Anxioytic	GC-TOF	212274	0.52
Antidepressant	GC-TOF	215739	0.52
Corticosteroids	GC-TOF	218951	0.52
Antidepressant	GC-TOF	231097	0.52
Statins	GC-TOF	238149	0.52
Antidepressant	GC-TOF	238270	0.52
Antipsychotic	GC-TOF	267649	0.52
Anxioytic	GC-TOF	267675	0.52
Corticosteroids	GC-TOF	309538	0.52
Statins	GC-TOF	310006	0.52
Anxioytic	GC-TOF	BETA_MANNOSYLGLYCERATE_MINOR_	0.52
Anxioytic	GC-TOF	CITRIC_ACID	0.52
Antidepressant	GC-TOF	GLYCEROL_3_GALACTOSIDE	0.52
Antidepressant	GC-TOF	PROLINE	0.52
Antidepressant	GC-TOF	XYLULOSE_NIST	0.52
Anxioytic	LC-ECA	14_22_758	0.52
Anxioytic	LC-ECA	9_25_825	0.52
Antidepressant	GC-TOF	199777	0.53
Statins	GC-TOF	227270	0.53
Statins	GC-TOF	229164	0.53
Antipsychotic	GC-TOF	236890	0.53
Corticosteroids	GC-TOF	268483	0.53
Corticosteroids	GC-TOF	270351	0.53
Antipsychotic	GC-TOF	294129	0.53
Corticosteroids	GC-TOF	307965	0.53
Statins	GC-TOF	307965	0.53
Corticosteroids	GC-TOF	309642	0.53
Antidepressant	GC-TOF	312289	0.53
Antipsychotic	GC-TOF	ACONITIC_ACID	0.53
Statins	GC-TOF	ARABINOSE	0.53
Corticosteroids	GC-TOF	CITRAMALATE	0.53
Antidepressant	GC-TOF	GLUCOHEPTOSE	0.53
Statins	GC-TOF	MYRISTIC_ACID	0.53
Antidepressant	LC-ECA	HX	0.53
Antipsychotic	LC-ECA	5_25_075	0.53
Corticosteroids	LC-ECA	XANTH	0.53
Corticosteroids	GC-TOF	202599	0.54
Corticosteroids	GC-TOF	211935	0.54
Antipsychotic	GC-TOF	213198	0.54
Antidepressant	GC-TOF	218710	0.54
Antidepressant	GC-TOF	227652	0.54
Corticosteroids	GC-TOF	231097	0.54
Statins	GC-TOF	267649	0.54
Antipsychotic	GC-TOF	267665	0.54
Statins	GC-TOF	268306	0.54
Anxioytic	GC-TOF	299416	0.54
Corticosteroids	GC-TOF	309641	0.54
Antidepressant	GC-TOF	ERYTHROSE	0.54
Anxioytic	GC-TOF	STEARIC_ACID	0.54
Antidepressant	LC-ECA	11_36_75	0.54
Statins	LC-ECA	8_76_933	0.54
Anxioytic	LC-ECA	8_89_433	0.54
Antipsychotic	GC-TOF	199777	0.55
Antipsychotic	GC-TOF	200556	0.55
Antidepressant	GC-TOF	202599	0.55
Statins	GC-TOF	212274	0.55
Antipsychotic	GC-TOF	218597	0.55
Anxioytic	GC-TOF	224322	0.55
Antidepressant	GC-TOF	226853	0.55
Anxioytic	GC-TOF	227655	0.55
Antipsychotic	GC-TOF	267884	0.55
Antidepressant	GC-TOF	271416	0.55
Corticosteroids	GC-TOF	306152	0.55
Antidepressant	GC-TOF	308328	0.55
Antidepressant	GC-TOF	309545	0.55
Statins	GC-TOF	ACONITIC_ACID	0.55
Statins	GC-TOF	CITRAMALATE	0.55
Statins	GC-TOF	GLUTAMIC_ACID	0.55
Statins	GC-TOF	PHOSPHATE	0.55
Antidepressant	GC-TOF	TYROSINE	0.55
Statins	LC-ECA	I3AA	0.55
Antipsychotic	LC-ECA	11_60_917	0.55
Anxioytic	LC-ECA	13_38_49	0.55
Statins	LC-ECA	4_22_117	0.55
Statins	LC-ECA	4HBAC	0.55
Antidepressant	LC-ECA	4HPLA	0.55
Statins	LC-ECA	5_24_483	0.55
Antipsychotic	GC-TOF	200541	0.56
Statins	GC-TOF	202885	0.56
Antidepressant	GC-TOF	208686	0.56
Statins	GC-TOF	225863	0.56
Corticosteroids	GC-TOF	268709	0.56
Statins	GC-TOF	280940	0.56
Statins	GC-TOF	289055	0.56
Antipsychotic	GC-TOF	312977	0.56
Antipsychotic	GC-TOF	ALPHA_KETOGLUTARIC_ACID	0.56
Statins	GC-TOF	GLUCOSE	0.56
Antidepressant	GC-TOF	GLUTAMINE_DEH_	0.56
Corticosteroids	GC-TOF	GLYCINE	0.56
Anxioytic	GC-TOF	PHOSPHATE	0.56
Corticosteroids	GC-TOF	PHOSPHATE	0.56
Antipsychotic	GC-TOF	PHOSPHOETHANOLAMINE	0.56
Antipsychotic	GC-TOF	PROLINE	0.56
Antipsychotic	GC-TOF	THREONINE	0.56
Antipsychotic	GC-TOF	XYLULOSE_NIST	0.56
Anxioytic	LC-ECA	12_50_183	0.56
Antipsychotic	LC-ECA	4_22_117	0.56
Antipsychotic	GC-TOF	206308	0.57
Antipsychotic	GC-TOF	216428	0.57
Anxioytic	GC-TOF	217870	0.57
Antipsychotic	GC-TOF	225548	0.57
Anxioytic	GC-TOF	225548	0.57
Antidepressant	GC-TOF	228528	0.57
Statins	GC-TOF	231099	0.57
Anxioytic	GC-TOF	241097	0.57
Antipsychotic	GC-TOF	241920	0.57
Anxioytic	GC-TOF	280573	0.57
Antidepressant	GC-TOF	306156	0.57
Statins	GC-TOF	306157	0.57
Anxioytic	GC-TOF	FUCOSE	0.57
Anxioytic	GC-TOF	LACTIC_ACID	0.57
Antidepressant	GC-TOF	N_METHYLALANINE	0.57
Anxioytic	GC-TOF	ORNITHINE	0.57
Statins	GC-TOF	PHOSPHOETHANOLAMINE	0.57
Corticosteroids	GC-TOF	PUTRESCINE	0.57
Antidepressant	GC-TOF	RIBITOL	0.57
Statins	GC-TOF	SERINE	0.57
Corticosteroids	GC-TOF	TRYPTOPHAN	0.57
Antipsychotic	LC-ECA	GSH	0.57
Antidepressant	LC-ECA	5_15_692	0.57
Corticosteroids	LC-ECA	8_14_983	0.57
Corticosteroids	GC-TOF	201005	0.58
Anxioytic	GC-TOF	223505	0.58
Anxioytic	GC-TOF	238467	0.58
Antidepressant	GC-TOF	240432	0.58
Statins	GC-TOF	299416	0.58
Antidepressant	GC-TOF	307889	0.58
Corticosteroids	GC-TOF	307889	0.58
Statins	GC-TOF	312308	0.58
Anxioytic	GC-TOF	DIHYDROXYMALONIC_ACID_NIST	0.58
Anxioytic	GC-TOF	FUCOSE___RHAMNOSE_	0.58
Antidepressant	GC-TOF	GLYCEROL_ALPHA_PHOSPHATE	0.58
Statins	GC-TOF	PSEUDO_URIDINE	0.58
Statins	LC-ECA	GR	0.58
Corticosteroids	LC-ECA	MHPG	0.58
Statins	LC-ECA	15_68_542	0.58
Anxioytic	GC-TOF	2_DEOXYERYTHRITOL	0.59
Antidepressant	GC-TOF	203235	0.59
Statins	GC-TOF	215978	0.59
Antipsychotic	GC-TOF	218710	0.59
Antipsychotic	GC-TOF	225863	0.59
Antipsychotic	GC-TOF	226303	0.59
Statins	GC-TOF	228557	0.59
Anxioytic	GC-TOF	301536	0.59
Statins	GC-TOF	303060	0.59
Corticosteroids	GC-TOF	309573	0.59
Corticosteroids	GC-TOF	310448	0.59
Statins	GC-TOF	BETA_MANNOSYLGLYCERATE_MINOR_	0.59
Antidepressant	GC-TOF	THREITOL_	0.59
Antidepressant	GC-TOF	XANTHINE	0.59
Antipsychotic	LC-ECA	PXAN	0.59
Corticosteroids	LC-ECA	14_34_25	0.59
Antidepressant	GC-TOF	199203	0.6
Antipsychotic	GC-TOF	202573	0.6
Corticosteroids	GC-TOF	213143	0.6
Antidepressant	GC-TOF	218513	0.6
Statins	GC-TOF	227597	0.6
Anxioytic	GC-TOF	231674	0.6
Antipsychotic	GC-TOF	299416	0.6
Corticosteroids	GC-TOF	3_HYDROXYPROPIONIC_ACID	0.6
Corticosteroids	GC-TOF	301583	0.6
Anxioytic	GC-TOF	IDONIC_ACID_NIST	0.6
Antidepressant	GC-TOF	PHENYLALANINE	0.6
Statins	GC-TOF	THREITOL_	0.6
Statins	LC-ECA	ASA	0.6
Anxioytic	LC-ECA	HVA	0.6
Corticosteroids	LC-ECA	I3AA	0.6
Antipsychotic	LC-ECA	9_33_1	0.6
Statins	GC-TOF	2_DEOXYERYTHRITOL	0.61
Antidepressant	GC-TOF	208655	0.61
Anxioytic	GC-TOF	208655	0.61
Antipsychotic	GC-TOF	213697	0.61
Antidepressant	GC-TOF	228369	0.61
Anxioytic	GC-TOF	231056	0.61
Antidepressant	GC-TOF	241881	0.61
Antipsychotic	GC-TOF	268321	0.61
Antidepressant	GC-TOF	268709	0.61
Anxioytic	GC-TOF	281257	0.61
Statins	GC-TOF	288808	0.61
Antidepressant	GC-TOF	3_HYDROXYPROPIONIC_ACID	0.61
Antidepressant	GC-TOF	303060	0.61
Corticosteroids	GC-TOF	306157	0.61
Statins	GC-TOF	ACETOPHENONE_NIST	0.61
Statins	GC-TOF	ERYTHRITOL	0.61
Statins	GC-TOF	OXOPROLINE	0.61
Antidepressant	LC-ECA	KYN	0.61
Antidepressant	LC-ECA	11_46_55	0.61
Corticosteroids	LC-ECA	4_32_592	0.61
Corticosteroids	LC-ECA	5_102_808	0.61
Antipsychotic	LC-ECA	5_24_483	0.61
Antidepressant	LC-ECA	8_89_433	0.61
Corticosteroids	GC-TOF	215978	0.62
Antidepressant	GC-TOF	218767	0.62
Corticosteroids	GC-TOF	225863	0.62
Corticosteroids	GC-TOF	227597	0.62
Antipsychotic	GC-TOF	228528	0.62
Corticosteroids	GC-TOF	231326	0.62
Antipsychotic	GC-TOF	231709	0.62
Antidepressant	GC-TOF	241097	0.62
Antidepressant	GC-TOF	301536	0.62
Antipsychotic	GC-TOF	309573	0.62
Antidepressant	GC-TOF	312448	0.62
Antipsychotic	GC-TOF	GLUCONIC_ACID	0.62
Anxioytic	GC-TOF	INOSINE	0.62
Antidepressant	GC-TOF	METHYLHEXADECANOIC_ACID	0.62
Corticosteroids	GC-TOF	PROLINE	0.62
Corticosteroids	LC-ECA	14_22_758	0.62
Antidepressant	LC-ECA	14_64_275	0.62
Antipsychotic	GC-TOF	202572	0.63
Antipsychotic	GC-TOF	218513	0.63
Antidepressant	GC-TOF	224551	0.63
Antidepressant	GC-TOF	226906	0.63
Statins	GC-TOF	238270	0.63
Antidepressant	GC-TOF	268306	0.63
Antipsychotic	GC-TOF	270407	0.63
Antipsychotic	GC-TOF	281907	0.63
Statins	GC-TOF	3_DEOXYPENTITOL_NIST	0.63
Statins	GC-TOF	306159	0.63
Antipsychotic	GC-TOF	309538	0.63
Anxioytic	GC-TOF	ARABINOSE	0.63
Statins	GC-TOF	CITRIC_ACID	0.63
Anxioytic	GC-TOF	GLUCOHEPTULOSE	0.63
Antipsychotic	GC-TOF	GLYCOLIC_ACID	0.63
Statins	GC-TOF	THREONINE	0.63
Statins	LC-ECA	MET	0.63
Corticosteroids	LC-ECA	URIC	0.63
Anxioytic	LC-ECA	11_36_75	0.63
Corticosteroids	LC-ECA	8_93_65	0.63
Anxioytic	GC-TOF	200541	0.64
Antidepressant	GC-TOF	200595	0.64
Corticosteroids	GC-TOF	202573	0.64
Antipsychotic	GC-TOF	214426	0.64
Anxioytic	GC-TOF	223830	0.64
Antipsychotic	GC-TOF	228557	0.64
Antipsychotic	GC-TOF	228911	0.64
Corticosteroids	GC-TOF	231099	0.64
Antidepressant	GC-TOF	269625	0.64
Corticosteroids	GC-TOF	GLUCONIC_ACID	0.64
Statins	GC-TOF	PHOSPHORIC_ACID	0.64
Corticosteroids	GC-TOF	SERINE	0.64
Corticosteroids	LC-ECA	11_46_55	0.64
Antidepressant	GC-TOF	2_MONOSTEARIN_NIST	0.65
Antidepressant	GC-TOF	216428	0.65
Statins	GC-TOF	218951	0.65
Antipsychotic	GC-TOF	219683	0.65
Antidepressant	GC-TOF	234015	0.65
Anxioytic	GC-TOF	281216	0.65
Statins	GC-TOF	293849	0.65
Statins	GC-TOF	306156	0.65
Antidepressant	GC-TOF	ARABITOL	0.65
Anxioytic	GC-TOF	ERYTHRITOL	0.65
Antipsychotic	LC-ECA	ASA	0.65
Statins	LC-ECA	XANTH	0.65
Statins	GC-TOF	200541	0.66
Corticosteroids	GC-TOF	200906	0.66
Antipsychotic	GC-TOF	208655	0.66
Antipsychotic	GC-TOF	212274	0.66
Corticosteroids	GC-TOF	224020	0.66
Antidepressant	GC-TOF	239954	0.66
Antipsychotic	GC-TOF	289055	0.66
Statins	GC-TOF	293848	0.66
Antipsychotic	GC-TOF	3_HYDROXY_3_METHYLGLUTARIC_ACID	0.66
Corticosteroids	GC-TOF	301536	0.66
Statins	GC-TOF	309532	0.66
Anxioytic	GC-TOF	310010	0.66
Anxioytic	GC-TOF	312592	0.66
Antipsychotic	GC-TOF	GLYCERIC_ACID	0.66
Antipsychotic	GC-TOF	PALMITIC_ACID	0.66
Statins	GC-TOF	XYLULOSE_NIST	0.66
Statins	LC-ECA	KYN	0.66
Antipsychotic	LC-ECA	11_51_158	0.66
Statins	LC-ECA	13_19_492	0.66
Anxioytic	LC-ECA	15_77_017	0.66
Antipsychotic	LC-ECA	15_90_6	0.66
Statins	GC-TOF	200906	0.67
Statins	GC-TOF	201887	0.67
Statins	GC-TOF	213198	0.67
Statins	GC-TOF	223830	0.67
Antidepressant	GC-TOF	310010	0.67
Statins	GC-TOF	ARABITOL	0.67
Anxioytic	GC-TOF	ASPARAGINE_DEH_	0.67
Antidepressant	GC-TOF	GLYCINE	0.67
Statins	GC-TOF	ISOLEUCINE	0.67
Corticosteroids	GC-TOF	SUCROSE	0.67
Corticosteroids	LC-ECA	13_92_333	0.67
Antidepressant	GC-TOF	202885	0.68
Antidepressant	GC-TOF	213143	0.68
Corticosteroids	GC-TOF	213193	0.68
Corticosteroids	GC-TOF	215494	0.68
Antidepressant	GC-TOF	222169	0.68
Antipsychotic	GC-TOF	231657	0.68
Anxioytic	GC-TOF	241920	0.68
Antipsychotic	GC-TOF	296108	0.68
Statins	GC-TOF	310448	0.68
Antipsychotic	GC-TOF	PSEUDO_URIDINE	0.68
Anxioytic	LC-ECA	14_34_25	0.68
Statins	LC-ECA	15_90_6	0.68
Antipsychotic	LC-ECA	5_102_808	0.68
Statins	LC-ECA	8_93_65	0.68
Statins	GC-TOF	199463	0.69
Statins	GC-TOF	203765	0.69
Antipsychotic	GC-TOF	224551	0.69
Antipsychotic	GC-TOF	231947	0.69
Anxioytic	GC-TOF	294129	0.69
Antipsychotic	GC-TOF	3_HYDROXYPROPIONIC_ACID	0.69
Statins	GC-TOF	3_HYDROXYPROPIONIC_ACID	0.69
Antidepressant	GC-TOF	310448	0.69
Anxioytic	GC-TOF	ACONITIC_ACID	0.69
Anxioytic	GC-TOF	ASCORBIC_ACID	0.69
Anxioytic	GC-TOF	DEHYDROASCORBATE	0.69
Anxioytic	GC-TOF	PUTREANINE_NIST	0.69
Statins	GC-TOF	TRYPTOPHAN	0.69
Antidepressant	LC-ECA	5HTP	0.69
Anxioytic	LC-ECA	9_29_925	0.69
Antipsychotic	GC-TOF	208755	0.7
Statins	GC-TOF	218710	0.7
Anxioytic	GC-TOF	223535	0.7
Anxioytic	GC-TOF	228605	0.7
Statins	GC-TOF	231326	0.7
Anxioytic	GC-TOF	231544	0.7
Statins	GC-TOF	268709	0.7
Statins	GC-TOF	270351	0.7
Antipsychotic	GC-TOF	280573	0.7
Antidepressant	GC-TOF	308185	0.7
Statins	GC-TOF	309641	0.7
Statins	GC-TOF	310010	0.7
Antipsychotic	GC-TOF	312362	0.7
Antipsychotic	GC-TOF	312622	0.7
Anxioytic	GC-TOF	ALPHA_KETOGLUTARIC_ACID	0.7
Antidepressant	GC-TOF	BETA_MANNOSYLGLYCERATE_MINOR_	0.7
Anxioytic	GC-TOF	CYSTEINE	0.7
Statins	GC-TOF	GLUCOHEPTOSE	0.7
Corticosteroids	GC-TOF	GLUTAMIC_ACID	0.7
Antidepressant	GC-TOF	GLYCERIC_ACID	0.7
Antipsychotic	GC-TOF	THREONIC_ACID	0.7
Antidepressant	LC-ECA	GR	0.7
Antidepressant	LC-ECA	12_52_75	0.7
Statins	LC-ECA	9_25_825	0.7
Statins	GC-TOF	2_DEOXYTETRONIC_ACID	0.71
Statins	GC-TOF	2_HYDROXYBUTANOIC_ACID	0.71
Corticosteroids	GC-TOF	2_HYDROXYVALERIC_ACID	0.71
Statins	GC-TOF	200556	0.71
Antidepressant	GC-TOF	218951	0.71
Antidepressant	GC-TOF	224635	0.71
Antipsychotic	GC-TOF	238270	0.71
Statins	GC-TOF	268579	0.71
Antidepressant	GC-TOF	280573	0.71
Antidepressant	GC-TOF	293848	0.71
Antidepressant	GC-TOF	3_HYDROXY_3_METHYLGLUTARIC_ACID	0.71
Anxioytic	GC-TOF	CHOLESTEROL_	0.71
Antidepressant	GC-TOF	MALTOSE_1	0.71
Antidepressant	LC-ECA	MET	0.71
Antidepressant	LC-ECA	TRP	0.71
Corticosteroids	LC-ECA	9_33_1	0.71
Antipsychotic	GC-TOF	2_HYDROXYVALERIC_ACID	0.72
Antipsychotic	GC-TOF	203235	0.72
Corticosteroids	GC-TOF	213697	0.72
Antidepressant	GC-TOF	226303	0.72
Corticosteroids	GC-TOF	228147	0.72
Statins	GC-TOF	231709	0.72
Corticosteroids	GC-TOF	232485	0.72
Antidepressant	GC-TOF	267649	0.72
Corticosteroids	GC-TOF	312679	0.72
Anxioytic	GC-TOF	ALANINE	0.72
Antipsychotic	GC-TOF	CITRAMALATE	0.72
Antipsychotic	GC-TOF	DIHYDROXYMALONIC_ACID_NIST	0.72
Antipsychotic	GC-TOF	ENOLPYRUVATE_NIST	0.72
Antidepressant	GC-TOF	FUCOSE	0.72
Antidepressant	GC-TOF	PANTOTHENIC_ACID	0.72
Statins	LC-ECA	TYR	0.72
Statins	LC-ECA	11_51_158	0.72
Anxioytic	LC-ECA	13_74_392	0.72
Antidepressant	LC-ECA	4_22_117	0.72
Statins	GC-TOF	199553	0.73
Statins	GC-TOF	2_KETOISOCAPROIC_ACID	0.73
Anxioytic	GC-TOF	202091	0.73
Antipsychotic	GC-TOF	204318	0.73
Anxioytic	GC-TOF	210286	0.73
Statins	GC-TOF	218513	0.73
Statins	GC-TOF	221597	0.73
Statins	GC-TOF	224635	0.73
Anxioytic	GC-TOF	232485	0.73
Statins	GC-TOF	234580	0.73
Corticosteroids	GC-TOF	234622	0.73
Statins	GC-TOF	308185	0.73
Statins	GC-TOF	312592	0.73
Corticosteroids	GC-TOF	ACONITIC_ACID	0.73
Statins	GC-TOF	CREATININE	0.73
Statins	GC-TOF	GLYCEROL_ALPHA_PHOSPHATE	0.73
Antidepressant	GC-TOF	ISOTHREONIC_ACID	0.73
Anxioytic	GC-TOF	SUCROSE	0.73
Anxioytic	GC-TOF	XYLITOL	0.73
Anxioytic	LC-ECA	12_94_5	0.73
Antipsychotic	LC-ECA	13_38_49	0.73
Corticosteroids	LC-ECA	13_44_608	0.73
Corticosteroids	LC-ECA	8_76_933	0.73
Antipsychotic	LC-ECA	9_29_925	0.73
Antidepressant	GC-TOF	200906	0.74
Antidepressant	GC-TOF	202091	0.74
Antidepressant	GC-TOF	211935	0.74
Corticosteroids	GC-TOF	217870	0.74
Antidepressant	GC-TOF	223830	0.74
Antipsychotic	GC-TOF	235414	0.74
Antipsychotic	GC-TOF	280546	0.74
Statins	GC-TOF	301825	0.74
Anxioytic	GC-TOF	309573	0.74
Corticosteroids	GC-TOF	312289	0.74
Corticosteroids	GC-TOF	IDONIC_ACID_NIST	0.74
Antidepressant	GC-TOF	MYRISTIC_ACID	0.74
Statins	GC-TOF	VALINE	0.74
Corticosteroids	LC-ECA	13_86_8	0.74
Antidepressant	LC-ECA	8_82_917	0.74
Antidepressant	LC-ECA	8_93_65	0.74
Antidepressant	LC-ECA	9_33_1	0.74
Antipsychotic	GC-TOF	199553	0.75
Antidepressant	GC-TOF	200541	0.75
Anxioytic	GC-TOF	218951	0.75
Corticosteroids	GC-TOF	226851	0.75
Antidepressant	GC-TOF	232604	0.75
Corticosteroids	GC-TOF	241881	0.75
Antipsychotic	GC-TOF	268709	0.75
Corticosteroids	GC-TOF	306156	0.75
Antidepressant	GC-TOF	309573	0.75
Statins	GC-TOF	ALPHA_KETOGLUTARIC_ACID	0.75
Statins	GC-TOF	RIBITOL	0.75
Antidepressant	GC-TOF	THREONINE	0.75
Antidepressant	GC-TOF	THYMINE	0.75
Statins	LC-ECA	VMA	0.75
Corticosteroids	LC-ECA	13_18_475	0.75
Statins	LC-ECA	13_86_8	0.75
Antidepressant	LC-ECA	15_90_6	0.75
Statins	GC-TOF	308328	0.76
Antipsychotic	GC-TOF	CITRIC_ACID	0.76
Statins	GC-TOF	HEXURONIC_ACID	0.76
Statins	GC-TOF	PHENYLALANINE	0.76
Corticosteroids	GC-TOF	RIBITOL	0.76
Anxioytic	GC-TOF	TAURINE	0.76
Corticosteroids	LC-ECA	12_41_200	0.76
Corticosteroids	LC-ECA	4HPLA	0.76
Antidepressant	LC-ECA	9_29_34	0.76
Anxioytic	GC-TOF	199463	0.77
Antidepressant	GC-TOF	2_DEOXYERYTHRITOL	0.77
Corticosteroids	GC-TOF	206308	0.77
Anxioytic	GC-TOF	224551	0.77
Statins	GC-TOF	ASCORBIC_ACID	0.77
Statins	GC-TOF	CONDURITOL_BETA_EPOXIDE	0.77
Antidepressant	GC-TOF	ETHANOLAMINE	0.77
Antidepressant	GC-TOF	GLUTAMIC_ACID	0.77
Anxioytic	GC-TOF	GLYCEROL_ALPHA_PHOSPHATE	0.77
Antidepressant	GC-TOF	INULOBIOSE_2	0.77
Anxioytic	GC-TOF	PSEUDO_URIDINE	0.77
Antipsychotic	LC-ECA	14_34_25	0.77
Anxioytic	LC-ECA	8_76_933	0.77
Antidepressant	LC-ECA	9_20_858	0.77
Statins	GC-TOF	199777	0.78
Antipsychotic	GC-TOF	2_DEOXYERYTHRITOL	0.78
Antipsychotic	GC-TOF	215494	0.78
Corticosteroids	GC-TOF	218597	0.78
Anxioytic	GC-TOF	222169	0.78
Antipsychotic	GC-TOF	223830	0.78
Anxioytic	GC-TOF	227270	0.78
Antidepressant	GC-TOF	231657	0.78
Statins	GC-TOF	267737	0.78
Corticosteroids	GC-TOF	268365	0.78
Antidepressant	GC-TOF	281216	0.78
Statins	GC-TOF	294129	0.78
Statins	GC-TOF	296108	0.78
Corticosteroids	GC-TOF	309532	0.78
Corticosteroids	GC-TOF	309934	0.78
Antipsychotic	GC-TOF	ERYTHRITOL	0.78
Antidepressant	GC-TOF	FUCOSE___RHAMNOSE_	0.78
Anxioytic	GC-TOF	OXOPROLINE	0.78
Corticosteroids	LC-ECA	11_60_917	0.78
Statins	LC-ECA	12_94_5	0.78
Corticosteroids	LC-ECA	14_75_608	0.78
Statins	GC-TOF	227387	0.79
Antidepressant	GC-TOF	227582	0.79
Antipsychotic	GC-TOF	227655	0.79
Antidepressant	GC-TOF	3_DEOXYPENTITOL_NIST	0.79
Antidepressant	GC-TOF	309532	0.79
Statins	GC-TOF	312448	0.79
Corticosteroids	GC-TOF	312977	0.79
Statins	GC-TOF	CHOLESTEROL_	0.79
Antipsychotic	GC-TOF	CONDURITOL_BETA_EPOXIDE	0.79
Statins	GC-TOF	DIHYDROXYMALONIC_ACID_NIST	0.79
Statins	GC-TOF	FRUCTOSE	0.79
Statins	GC-TOF	GLUCONIC_ACID	0.79
Antipsychotic	GC-TOF	LACTIC_ACID	0.79
Anxioytic	GC-TOF	LYSINE	0.79
Statins	GC-TOF	ORNITHINE	0.79
Antidepressant	GC-TOF	XYLOSE	0.79
Corticosteroids	LC-ECA	2HPAC	0.79
Antipsychotic	LC-ECA	5HTP	0.79
Anxioytic	GC-TOF	199777	0.8
Corticosteroids	GC-TOF	2_KETOISOCAPROIC_ACID	0.8
Statins	GC-TOF	202091	0.8
Anxioytic	GC-TOF	204318	0.8
Corticosteroids	GC-TOF	219683	0.8
Anxioytic	GC-TOF	224635	0.8
Antipsychotic	GC-TOF	234015	0.8
Anxioytic	GC-TOF	234622	0.8
Antidepressant	GC-TOF	267884	0.8
Statins	GC-TOF	281216	0.8
Anxioytic	GC-TOF	301583	0.8
Antipsychotic	GC-TOF	306159	0.8
Anxioytic	GC-TOF	CREATININE	0.8
Antidepressant	GC-TOF	HEXURONIC_ACID	0.8
Statins	GC-TOF	ISOCITRIC_ACID	0.8
Corticosteroids	LC-ECA	13_38_49	0.8
Statins	GC-TOF	200490	0.81
Antipsychotic	GC-TOF	200906	0.81
Corticosteroids	GC-TOF	203235	0.81
Antipsychotic	GC-TOF	203765	0.81
Corticosteroids	GC-TOF	217783	0.81
Corticosteroids	GC-TOF	227655	0.81
Statins	GC-TOF	231544	0.81
Statins	GC-TOF	233005	0.81
Corticosteroids	GC-TOF	241097	0.81
Statins	GC-TOF	267665	0.81
Corticosteroids	GC-TOF	268321	0.81
Antipsychotic	GC-TOF	268365	0.81
Anxioytic	GC-TOF	312308	0.81
Statins	GC-TOF	LACTIC_ACID	0.81
Statins	GC-TOF	N_METHYLALANINE	0.81
Corticosteroids	GC-TOF	PELARGONIC_ACID	0.81
Anxioytic	GC-TOF	PHENYLALANINE	0.81
Antidepressant	LC-ECA	PXAN	0.81
Antidepressant	LC-ECA	15_68_542	0.81
Statins	GC-TOF	200595	0.82
Statins	GC-TOF	211935	0.82
Antidepressant	GC-TOF	217870	0.82
Antipsychotic	GC-TOF	224322	0.82
Corticosteroids	GC-TOF	227582	0.82
Antipsychotic	GC-TOF	228147	0.82
Corticosteroids	GC-TOF	228605	0.82
Corticosteroids	GC-TOF	228612	0.82
Antipsychotic	GC-TOF	228885	0.82
Anxioytic	GC-TOF	267737	0.82
Antidepressant	GC-TOF	268365	0.82
Statins	GC-TOF	280546	0.82
Statins	GC-TOF	280573	0.82
Anxioytic	GC-TOF	293848	0.82
Antipsychotic	GC-TOF	309873	0.82
Statins	GC-TOF	GLYCINE	0.82
Antidepressant	GC-TOF	LYSINE	0.82
Anxioytic	GC-TOF	PROLINE	0.82
Corticosteroids	LC-ECA	5_40_292	0.82
Corticosteroids	GC-TOF	224551	0.83
Antidepressant	GC-TOF	231850	0.83
Statins	GC-TOF	232604	0.83
Statins	GC-TOF	234622	0.83
Antipsychotic	GC-TOF	312448	0.83
Corticosteroids	GC-TOF	312622	0.83
Antipsychotic	GC-TOF	ACETOPHENONE_NIST	0.83
Antipsychotic	GC-TOF	MALTOSE_1	0.83
Corticosteroids	GC-TOF	METHIONINE	0.83
Antipsychotic	GC-TOF	PELARGONIC_ACID	0.83
Anxioytic	GC-TOF	PHOSPHOETHANOLAMINE	0.83
Antipsychotic	LC-ECA	KYN	0.83
Antidepressant	GC-TOF	2_MONOPALMI	0.84
Antipsychotic	GC-TOF	208686	0.84
Antipsychotic	GC-TOF	227387	0.84
Statins	GC-TOF	228612	0.84
Statins	GC-TOF	268365	0.84
Statins	GC-TOF	270407	0.84
Corticosteroids	GC-TOF	309788	0.84
Antidepressant	GC-TOF	CREATININE	0.84
Antipsychotic	GC-TOF	ERYTHROSE	0.84
Antidepressant	GC-TOF	IDONIC_ACID_NIST	0.84
Antipsychotic	GC-TOF	INOSINE	0.84
Antidepressant	GC-TOF	ISOLEUCINE	0.84
Corticosteroids	GC-TOF	ISOLEUCINE	0.84
Antidepressant	GC-TOF	PELARGONIC_ACID	0.84
Statins	GC-TOF	PUTRESCINE	0.84
Statins	GC-TOF	RIBOSE	0.84
Antipsychotic	GC-TOF	STEARIC_ACID	0.84
Antidepressant	GC-TOF	TRYPTOPHAN	0.84
Antipsychotic	LC-ECA	13_19_492	0.84
Anxioytic	LC-ECA	4_32_592	0.84
Antipsychotic	GC-TOF	199463	0.85
Antipsychotic	GC-TOF	204344	0.85
Antipsychotic	GC-TOF	213182	0.85
Corticosteroids	GC-TOF	213227	0.85
Anxioytic	GC-TOF	224020	0.85
Corticosteroids	GC-TOF	224035	0.85
Antidepressant	GC-TOF	231056	0.85
Antipsychotic	GC-TOF	231056	0.85
Statins	GC-TOF	235414	0.85
Antipsychotic	GC-TOF	3_HYDROXYBUTANOIC_ACID	0.85
Antipsychotic	GC-TOF	CREATININE	0.85
Antipsychotic	GC-TOF	GLYCEROL	0.85
Statins	GC-TOF	INOSINE	0.85
Antipsychotic	LC-ECA	I3AA	0.85
Corticosteroids	LC-ECA	12_52_75	0.85
Statins	LC-ECA	13_84_975	0.85
Statins	LC-ECA	14_22_758	0.85
Corticosteroids	LC-ECA	9_25_825	0.85
Antidepressant	GC-TOF	199806	0.86
Statins	GC-TOF	199806	0.86
Statins	GC-TOF	204425	0.86
Antidepressant	GC-TOF	224849	0.86
Corticosteroids	GC-TOF	228528	0.86
Corticosteroids	GC-TOF	228911	0.86
Anxioytic	GC-TOF	231326	0.86
Anxioytic	GC-TOF	233340	0.86
Antidepressant	GC-TOF	306159	0.86
Antidepressant	GC-TOF	GLUCONIC_ACID	0.86
Anxioytic	GC-TOF	GLYCINE	0.86
Antidepressant	GC-TOF	LEUCINE	0.86
Corticosteroids	LC-ECA	GR	0.86
Corticosteroids	LC-ECA	5_24_483	0.86
Antipsychotic	GC-TOF	201005	0.87
Statins	GC-TOF	208686	0.87
Antipsychotic	GC-TOF	213227	0.87
Statins	GC-TOF	223505	0.87
Anxioytic	GC-TOF	238149	0.87
Corticosteroids	GC-TOF	281907	0.87
Antidepressant	GC-TOF	310831	0.87
Antipsychotic	GC-TOF	312308	0.87
Corticosteroids	GC-TOF	CITRIC_ACID	0.87
Antidepressant	GC-TOF	GLYCEROL	0.87
Antidepressant	GC-TOF	INOSINE	0.87
Antipsychotic	GC-TOF	METHYLHEXADECANOIC_ACID	0.87
Antidepressant	GC-TOF	SUCCINIC_ACID	0.87
Antidepressant	LC-ECA	4HPAC	0.87
Anxioytic	GC-TOF	206308	0.88
Anxioytic	GC-TOF	226303	0.88
Corticosteroids	GC-TOF	226935	0.88
Antipsychotic	GC-TOF	231326	0.88
Anxioytic	GC-TOF	242417	0.88
Anxioytic	GC-TOF	267650	0.88
Statins	GC-TOF	281257	0.88
Corticosteroids	GC-TOF	301325	0.88
Statins	GC-TOF	301583	0.88
Statins	GC-TOF	309642	0.88
Corticosteroids	GC-TOF	ACETOPHENONE_NIST	0.88
Corticosteroids	GC-TOF	ALANINE	0.88
Corticosteroids	GC-TOF	ASPARAGINE_DEH_	0.88
Statins	GC-TOF	ASPARTIC_ACID	0.88
Statins	GC-TOF	SORBITOL	0.88
Antidepressant	LC-ECA	13_18_475	0.88
Anxioytic	GC-TOF	2_DEOXYRIBONIC_ACID	0.89
Statins	GC-TOF	228605	0.89
Antidepressant	GC-TOF	232485	0.89
Antipsychotic	GC-TOF	267675	0.89
Antipsychotic	GC-TOF	270351	0.89
Antipsychotic	GC-TOF	310010	0.89
Antidepressant	GC-TOF	GLUCOHEPTULOSE	0.89
Corticosteroids	GC-TOF	GLUCOSE	0.89
Antipsychotic	GC-TOF	IDONIC_ACID_NIST	0.89
Anxioytic	GC-TOF	INULOBIOSE_2	0.89
Antidepressant	GC-TOF	OXOPROLINE	0.89
Antidepressant	GC-TOF	PSEUDO_URIDINE	0.89
Anxioytic	GC-TOF	TYROSINE	0.89
Corticosteroids	LC-ECA	TRP	0.89
Antipsychotic	LC-ECA	15_77_017	0.89
Corticosteroids	LC-ECA	15_77_017	0.89
Statins	GC-TOF	202572	0.9
Antidepressant	GC-TOF	206308	0.9
Antipsychotic	GC-TOF	218787	0.9
Statins	GC-TOF	228147	0.9
Antipsychotic	GC-TOF	231097	0.9
Corticosteroids	GC-TOF	267816	0.9
Antidepressant	GC-TOF	268321	0.9
Anxioytic	GC-TOF	293097	0.9
Anxioytic	GC-TOF	293849	0.9
Antipsychotic	GC-TOF	300379	0.9
Anxioytic	GC-TOF	308185	0.9
Statins	GC-TOF	310831	0.9
Antipsychotic	GC-TOF	4_HYDROXYBUTYRIC_ACID	0.9
Antipsychotic	GC-TOF	GLUTAMIC_ACID	0.9
Antipsychotic	GC-TOF	HEXURONIC_ACID	0.9
Corticosteroids	GC-TOF	MALTOSE_1	0.9
Antidepressant	GC-TOF	MANNITOL	0.9
Anxioytic	GC-TOF	METHIONINE	0.9
Antidepressant	GC-TOF	PUTREANINE_NIST	0.9
Corticosteroids	GC-TOF	SORBITOL	0.9
Corticosteroids	LC-ECA	12_50_183	0.9
Antidepressant	LC-ECA	13_19_492	0.9
Antipsychotic	LC-ECA	4HPAC	0.9
Antipsychotic	LC-ECA	9_20_858	0.9
Statins	GC-TOF	217870	0.91
Statins	GC-TOF	231056	0.91
Antidepressant	GC-TOF	267737	0.91
Corticosteroids	GC-TOF	LEUCINE	0.91
Antipsychotic	GC-TOF	ORNITHINE	0.91
Corticosteroids	GC-TOF	ORNITHINE	0.91
Antipsychotic	GC-TOF	OXOPROLINE	0.91
Corticosteroids	GC-TOF	PUTREANINE_NIST	0.91
Corticosteroids	GC-TOF	TYROSINE	0.91
Antidepressant	LC-ECA	I3PA	0.91
Antipsychotic	LC-ECA	5HIAA	0.91
Corticosteroids	GC-TOF	199777	0.92
Corticosteroids	GC-TOF	210168	0.92
Statins	GC-TOF	217783	0.92
Statins	GC-TOF	228885	0.92
Corticosteroids	GC-TOF	280546	0.92
Antipsychotic	GC-TOF	301583	0.92
Antipsychotic	GC-TOF	309545	0.92
Antipsychotic	GC-TOF	BENZOIC_ACID	0.92
Corticosteroids	GC-TOF	DEHYDROASCORBATE	0.92
Statins	GC-TOF	GLUTAMINE_DEH_	0.92
Statins	GC-TOF	MANNITOL	0.92
Statins	LC-ECA	14_34_25	0.92
Corticosteroids	LC-ECA	8_82_917	0.92
Corticosteroids	LC-ECA	XAN	0.92
Corticosteroids	GC-TOF	214426	0.93
Statins	GC-TOF	215494	0.93
Anxioytic	GC-TOF	229164	0.93
Antipsychotic	GC-TOF	234580	0.93
Antipsychotic	GC-TOF	267816	0.93
Corticosteroids	GC-TOF	268306	0.93
Statins	GC-TOF	268321	0.93
Antipsychotic	GC-TOF	288019	0.93
Antipsychotic	GC-TOF	288808	0.93
Anxioytic	GC-TOF	312362	0.93
Antidepressant	GC-TOF	4_HYDROXYBUTYRIC_ACID	0.93
Antipsychotic	GC-TOF	ASPARAGINE_DEH_	0.93
Corticosteroids	GC-TOF	ENOLPYRUVATE_NIST	0.93
Antipsychotic	GC-TOF	INOSITOL_ALLO_	0.93
Statins	GC-TOF	LYSINE	0.93
Anxioytic	GC-TOF	MONOPALMITIN_1_GLYCERIDE	0.93
Anxioytic	GC-TOF	THREONIC_ACID	0.93
Statins	GC-TOF	THYMINE	0.93
Statins	LC-ECA	URIC	0.93
Corticosteroids	LC-ECA	4HPAC	0.93
Anxioytic	GC-TOF	201887	0.94
Statins	GC-TOF	202573	0.94
Statins	GC-TOF	210168	0.94
Antidepressant	GC-TOF	224020	0.94
Antipsychotic	GC-TOF	231099	0.94
Corticosteroids	GC-TOF	233340	0.94
Antipsychotic	GC-TOF	293849	0.94
Antipsychotic	GC-TOF	309532	0.94
Antipsychotic	GC-TOF	312902	0.94
Statins	GC-TOF	ENOLPYRUVATE_NIST	0.94
Statins	GC-TOF	GLYCOLIC_ACID	0.94
Statins	GC-TOF	INOSITOL_ALLO_	0.94
Statins	GC-TOF	INULOBIOSE_2	0.94
Antipsychotic	GC-TOF	ISOCITRIC_ACID	0.94
Corticosteroids	GC-TOF	ISOCITRIC_ACID	0.94
Statins	GC-TOF	MALTOSE_1	0.94
Statins	GC-TOF	PUTREANINE_NIST	0.94
Antidepressant	GC-TOF	SORBITOL	0.94
Statins	GC-TOF	TAURINE	0.94
Statins	GC-TOF	TYROSINE	0.94
Antidepressant	GC-TOF	VALINE	0.94
Anxioytic	LC-ECA	HX	0.94
Statins	LC-ECA	2HPAC	0.94
Antipsychotic	GC-TOF	1_MONOSTEARIN	0.95
Statins	GC-TOF	2_DEOXYRIBONIC_ACID	0.95
Anxioytic	GC-TOF	2_HYDROXYVALERIC_ACID	0.95
Anxioytic	GC-TOF	213182	0.95
Statins	GC-TOF	213697	0.95
Corticosteroids	GC-TOF	231056	0.95
Anxioytic	GC-TOF	231850	0.95
Statins	GC-TOF	232485	0.95
Corticosteroids	GC-TOF	268313	0.95
Antipsychotic	GC-TOF	296106	0.95
Statins	GC-TOF	METHIONINE	0.95
Antidepressant	LC-ECA	14_75_608	0.95
Anxioytic	LC-ECA	14_75_608	0.95
Corticosteroids	LC-ECA	8_28_508	0.95
Statins	GC-TOF	202599	0.96
Anxioytic	GC-TOF	204344	0.96
Statins	GC-TOF	214426	0.96
Antipsychotic	GC-TOF	233340	0.96
Corticosteroids	GC-TOF	267650	0.96
Antipsychotic	GC-TOF	268579	0.96
Statins	GC-TOF	301536	0.96
Corticosteroids	GC-TOF	INOSINE	0.96
Antipsychotic	GC-TOF	MONOPALMITIN_1_GLYCERIDE	0.96
Anxioytic	GC-TOF	PANTOTHENIC_ACID	0.96
Antipsychotic	GC-TOF	SALICYLALDEHYDE	0.96
Antidepressant	LC-ECA	TYR	0.96
Antidepressant	LC-ECA	13_38_49	0.96
Corticosteroids	LC-ECA	13_78_992	0.96
Antidepressant	LC-ECA	13_92_333	0.96
Anxioytic	LC-ECA	4HBAC	0.96
Antidepressant	GC-TOF	199553	0.97
Antipsychotic	GC-TOF	2_MONOSTEARIN_NIST	0.97
Corticosteroids	GC-TOF	204318	0.97
Corticosteroids	GC-TOF	204994	0.97
Statins	GC-TOF	213227	0.97
Statins	GC-TOF	218597	0.97
Statins	GC-TOF	267675	0.97
Statins	GC-TOF	293097	0.97
Statins	GC-TOF	300379	0.97
Statins	GC-TOF	309788	0.97
Statins	GC-TOF	LEUCINE	0.97
Antidepressant	GC-TOF	ORNITHINE	0.97
Anxioytic	GC-TOF	XYLULOSE_NIST	0.97
Corticosteroids	LC-ECA	KYN	0.97
Antipsychotic	LC-ECA	13_86_8	0.97
Statins	LC-ECA	5_15_692	0.97
Antidepressant	LC-ECA	5_40_292	0.97
Statins	GC-TOF	199203	0.98
Anxioytic	GC-TOF	1_MONOSTEARIN	0.98
Antidepressant	GC-TOF	202573	0.98
Corticosteroids	GC-TOF	208686	0.98
Antidepressant	GC-TOF	227655	0.98
Anxioytic	GC-TOF	234580	0.98
Statins	GC-TOF	239954	0.98
Antidepressant	GC-TOF	267650	0.98
Statins	GC-TOF	267650	0.98
Antipsychotic	GC-TOF	310831	0.98
Corticosteroids	GC-TOF	312902	0.98
Statins	GC-TOF	ALANINE	0.98
Antidepressant	GC-TOF	ARABINOSE	0.98
Antidepressant	GC-TOF	ASCORBIC_ACID	0.98
Antipsychotic	GC-TOF	ASCORBIC_ACID	0.98
Antipsychotic	GC-TOF	CHOLESTEROL_	0.98
Antidepressant	GC-TOF	CONDURITOL_BETA_EPOXIDE	0.98
Statins	GC-TOF	INOSITOL_MYO_	0.98
Corticosteroids	GC-TOF	TAURINE	0.98
Statins	GC-TOF	XANTHINE	0.98
Statins	GC-TOF	218767	0.99
Statins	GC-TOF	231674	0.99
Statins	GC-TOF	233340	0.99
Antidepressant	GC-TOF	234622	0.99
Antidepressant	GC-TOF	GLYCOLIC_ACID	0.99
Corticosteroids	GC-TOF	INULOBIOSE_2	0.99
Anxioytic	GC-TOF	RIBITOL	0.99
Antipsychotic	GC-TOF	SORBITOL	0.99
Corticosteroids	LC-ECA	5HTP	0.99
Anxioytic	GC-TOF	TRYPTOPHAN	1
Anxioytic	LC-ECA	11_60_917	1
Corticosteroids	LC-ECA	14_36_45	1
