# Supplementary material for: Comparing metabolomic and pathologic biomarkers alone and in combination for discriminating Alzheimer’s disease from normal cognitive aging
Source: Acta Neuropathol Commun. 2013 Jun 27;1:28. doi: 10.1186/2051-5960-1-28 (PMC3893491; doi:10.1186/2051-5960-1-28)
Supplement: Additional file 3 — Metabolites’ association with ApoE genotype status. [file 2051-5960-1-28-S3.xlsx]

## Sheet: Sheet1
Platform	Metabolite	K-Wallis P-Value
GC-TOF	PHOSPHOETHANOLAMINE	0.0053
GC-TOF	2_MONOPALMITIN	0.0097
GC-TOF	218767	0.017
GC-TOF	202885	0.018
GC-TOF	2_MONOSTEARIN_NIST	0.02
GC-TOF	GLYCOLIC_ACID	0.023
GC-TOF	280573	0.024
GC-TOF	281216	0.026
GC-TOF	293849	0.034
GC-TOF	ACONITIC_ACID	0.034
GC-TOF	204994	0.035
GC-TOF	201887	0.036
GC-TOF	227270	0.036
GC-TOF	MALTOSE_1	0.038
GC-TOF	218787	0.043
GC-TOF	215494	0.047
GC-TOF	273984	0.047
GC-TOF	224035	0.048
GC-TOF	267884	0.048
GC-TOF	268306	0.049
GC-TOF	289055	0.05
GC-TOF	288019	0.051
LC-ECA	9_25_825	0.059
GC-TOF	234580	0.061
GC-TOF	268321	0.061
GC-TOF	ASPARAGINE_DEH_	0.061
GC-TOF	199463	0.062
GC-TOF	MONOPALMITIN_1_GLYCERIDE	0.062
GC-TOF	1_MONOSTEARIN	0.065
GC-TOF	269625	0.065
GC-TOF	312308	0.065
GC-TOF	SUCCINIC_ACID	0.068
GC-TOF	241920	0.074
GC-TOF	223830	0.077
GC-TOF	221597	0.083
GC-TOF	228885	0.086
GC-TOF	224020	0.087
GC-TOF	PANTOTHENIC_ACID	0.088
GC-TOF	MANNITOL	0.094
GC-TOF	204344	0.095
GC-TOF	GLUCOHEPTULOSE	0.096
GC-TOF	2_DEOXYRIBONIC_ACID	0.097
GC-TOF	CHOLESTEROL_	0.097
GC-TOF	INULOBIOSE_2	0.098
GC-TOF	224551	0.1
GC-TOF	231657	0.1
GC-TOF	225548	0.11
GC-TOF	288808	0.11
GC-TOF	312902	0.11
GC-TOF	N_ACETYL_D_MANNOSAMINE	0.11
GC-TOF	239954	0.12
GC-TOF	267649	0.12
LC-ECA	8_28_508	0.12
GC-TOF	226303	0.13
GC-TOF	4_HYDROXYBUTYRIC_ACID	0.13
GC-TOF	GLYCERIC_ACID	0.14
GC-TOF	281907	0.15
GC-TOF	INOSINE	0.15
GC-TOF	2_DEOXYTETRONIC_ACID	0.16
GC-TOF	218597	0.16
GC-TOF	218951	0.16
GC-TOF	231056	0.16
GC-TOF	231326	0.16
GC-TOF	3_HYDROXYPROPIONIC_ACID	0.16
GC-TOF	THREITOL_	0.16
GC-TOF	THREONIC_ACID	0.16
LC-ECA	12_94_5	0.16
GC-TOF	202573	0.17
GC-TOF	225863	0.17
LC-ECA	11_46_55	0.17
LC-ECA	12_52_75	0.17
GC-TOF	199777	0.18
GC-TOF	2_HYDROXYVALERIC_ACID	0.18
GC-TOF	234015	0.18
GC-TOF	280940	0.18
GC-TOF	309788	0.18
GC-TOF	BETA_MANNOSYLGLYCERATE_MINOR_	0.18
GC-TOF	HEXURONIC_ACID	0.18
LC-ECA	5_102_808	0.18
GC-TOF	228369	0.19
GC-TOF	CONDURITOL_BETA_EPOXIDE	0.19
LC-ECA	8_76_933	0.19
GC-TOF	ASCORBIC_ACID	0.2
GC-TOF	ERYTHROSE	0.2
GC-TOF	THREONINE	0.2
LC-ECA	15_68_542	0.2
LC-ECA	4HPLA	0.2
LC-ECA	5_15_692	0.2
LC-ECA	8_89_433	0.2
GC-TOF	218710	0.21
GC-TOF	240432	0.21
GC-TOF	269160	0.21
GC-TOF	293848	0.21
GC-TOF	306152	0.21
GC-TOF	BENZOIC_ACID	0.21
LC-ECA	15_90_6	0.21
GC-TOF	213227	0.22
GC-TOF	229164	0.22
GC-TOF	231674	0.22
GC-TOF	294129	0.22
GC-TOF	301825	0.22
GC-TOF	200556	0.23
LC-ECA	8_63_675	0.23
LC-ECA	8_93_65	0.23
GC-TOF	234622	0.24
GC-TOF	309532	0.24
GC-TOF	310448	0.24
GC-TOF	CYSTEINE	0.24
LC-ECA	ASA	0.24
GC-TOF	231947	0.25
GC-TOF	238467	0.25
GC-TOF	GLUCONIC_ACID	0.25
GC-TOF	309642	0.26
GC-TOF	TRYPTOPHAN	0.26
LC-ECA	VMA	0.26
LC-ECA	14_22_758	0.26
GC-TOF	200906	0.27
GC-TOF	202599	0.27
GC-TOF	228528	0.27
GC-TOF	268579	0.27
LC-ECA	HVA	0.27
GC-TOF	217783	0.28
GC-TOF	228911	0.28
GC-TOF	312289	0.28
GC-TOF	312448	0.28
GC-TOF	GLYCEROL_3_GALACTOSIDE	0.28
LC-ECA	URIC	0.28
LC-ECA	12_50_183	0.28
GC-TOF	213697	0.29
GC-TOF	GLUCOHEPTOSE	0.29
GC-TOF	RIBOSE	0.29
GC-TOF	2_DEOXYTETRONIC_ACID_NIST	0.3
GC-TOF	208686	0.31
GC-TOF	231099	0.31
GC-TOF	267650	0.31
GC-TOF	CITRAMALATE	0.31
GC-TOF	218513	0.32
GC-TOF	LYSINE	0.32
GC-TOF	227582	0.33
GC-TOF	SALICYLALDEHYDE	0.33
GC-TOF	XYLULOSE_NIST	0.33
LC-ECA	MET	0.33
GC-TOF	217870	0.34
GC-TOF	227655	0.34
GC-TOF	299416	0.34
GC-TOF	DIHYDROXYMALONIC_ACID_NIST	0.34
GC-TOF	309873	0.35
GC-TOF	PALMITIC_ACID	0.35
LC-ECA	13_78_992	0.35
LC-ECA	9_29_925	0.35
GC-TOF	3_HYDROXY_3_METHYLGLUTARIC_ACID	0.36
GC-TOF	306159	0.36
GC-TOF	ISOTHREONIC_ACID	0.36
LC-ECA	2HPAC	0.36
GC-TOF	223535	0.37
GC-TOF	224322	0.37
GC-TOF	214426	0.38
LC-ECA	TRP	0.38
GC-TOF	ENOLPYRUVATE_NIST	0.39
GC-TOF	GLYCINE	0.39
GC-TOF	ISOLEUCINE	0.39
LC-ECA	15_65_533	0.39
LC-ECA	XANTH	0.39
GC-TOF	236890	0.4
GC-TOF	310006	0.4
GC-TOF	PELARGONIC_ACID	0.4
LC-ECA	GR	0.4
GC-TOF	312362	0.41
LC-ECA	12_41_200	0.41
LC-ECA	13_18_475	0.41
LC-ECA	4_22_117	0.41
GC-TOF	200490	0.42
LC-ECA	4_32_592	0.42
LC-ECA	5_24_483	0.42
GC-TOF	ASPARTIC_ACID	0.43
GC-TOF	208755	0.44
GC-TOF	231097	0.44
GC-TOF	ACETOPHENONE_NIST	0.44
GC-TOF	GLYCEROL_ALPHA_PHOSPHATE	0.44
LC-ECA	I3AA	0.44
LC-ECA	13_84_975	0.44
GC-TOF	271416	0.45
GC-TOF	TAURINE	0.45
GC-TOF	XANTHINE	0.45
GC-TOF	309641	0.46
GC-TOF	211935	0.47
GC-TOF	STEARIC_ACID	0.47
GC-TOF	206308	0.48
GC-TOF	PHOSPHATE	0.48
GC-TOF	SORBITOL	0.48
GC-TOF	219683	0.49
GC-TOF	303060	0.49
GC-TOF	312645	0.49
GC-TOF	227387	0.5
GC-TOF	INOSITOL_MYO_	0.51
GC-TOF	LACTIC_ACID	0.51
LC-ECA	13_54_95	0.51
LC-ECA	8_14_983	0.51
GC-TOF	227597	0.52
GC-TOF	OXOPROLINE	0.52
GC-TOF	PUTRESCINE	0.52
LC-ECA	13_38_49	0.52
GC-TOF	202572	0.53
GC-TOF	267665	0.53
GC-TOF	300379	0.53
GC-TOF	213198	0.54
GC-TOF	267737	0.54
GC-TOF	TYROSINE	0.54
GC-TOF	212208	0.55
GC-TOF	235414	0.55
GC-TOF	267816	0.55
GC-TOF	268483	0.55
LC-ECA	11_60_917	0.55
GC-TOF	204318	0.56
GC-TOF	224849	0.56
GC-TOF	310010	0.56
GC-TOF	215739	0.57
GC-TOF	270407	0.57
GC-TOF	CREATININE	0.58
GC-TOF	FUCOSE	0.58
GC-TOF	LEUCINE	0.58
LC-ECA	PXAN	0.58
GC-TOF	PHENYLALANINE	0.59
LC-ECA	5HTP	0.59
GC-TOF	227652	0.6
GC-TOF	306156	0.6
LC-ECA	MHPG	0.6
GC-TOF	268313	0.61
GC-TOF	268365	0.61
GC-TOF	307965	0.61
GC-TOF	309934	0.61
GC-TOF	ALANINE	0.61
GC-TOF	DEHYDROASCORBATE	0.61
GC-TOF	ERYTHRONIC_ACID_LACTONE	0.61
GC-TOF	FUCOSE___RHAMNOSE_	0.61
LC-ECA	14_64_275	0.61
GC-TOF	2_HYDROXYBUTANOIC_ACID	0.62
GC-TOF	231709	0.62
GC-TOF	238149	0.62
GC-TOF	312622	0.62
GC-TOF	XYLITOL	0.62
LC-ECA	11_51_158	0.62
GC-TOF	203235	0.63
GC-TOF	268709	0.63
GC-TOF	312592	0.63
LC-ECA	13_74_392	0.63
GC-TOF	208655	0.64
GC-TOF	224635	0.64
GC-TOF	232604	0.64
GC-TOF	242417	0.64
GC-TOF	308328	0.64
GC-TOF	293097	0.65
GC-TOF	SERINE	0.65
LC-ECA	14_36_45	0.65
GC-TOF	216428	0.66
GC-TOF	267675	0.66
GC-TOF	306157	0.66
GC-TOF	ETHANOLAMINE	0.66
GC-TOF	ORNITHINE	0.66
GC-TOF	PUTREANINE_NIST	0.66
GC-TOF	222169	0.68
GC-TOF	231544	0.68
GC-TOF	231850	0.68
GC-TOF	XYLOSE	0.68
LC-ECA	11_36_75	0.68
GC-TOF	213193	0.69
GC-TOF	ISOCITRIC_ACID	0.69
GC-TOF	VALINE	0.69
GC-TOF	213182	0.7
GC-TOF	ARABITOL	0.7
GC-TOF	PROLINE	0.7
GC-TOF	212274	0.71
GC-TOF	215978	0.71
GC-TOF	228557	0.71
GC-TOF	241097	0.72
GC-TOF	GLUTAMINE_DEH_	0.72
LC-ECA	15_77_017	0.72
LC-ECA	5HIAA	0.72
GC-TOF	PSEUDO_URIDINE	0.73
LC-ECA	9_20_858	0.73
GC-TOF	238270	0.74
GC-TOF	268420	0.74
LC-ECA	KYN	0.74
LC-ECA	9_29_34	0.74
GC-TOF	2_KETOISOCAPROIC_ACID	0.75
GC-TOF	204425	0.75
GC-TOF	309545	0.75
GC-TOF	301583	0.76
GC-TOF	312679	0.76
GC-TOF	2_DEOXYERYTHRITOL	0.77
GC-TOF	GLYCEROL	0.77
GC-TOF	SUCROSE	0.77
GC-TOF	210286	0.78
GC-TOF	ALPHA_KETOGLUTARIC_ACID	0.78
GC-TOF	METHYLHEXADECANOIC_ACID	0.78
LC-ECA	4HBAC	0.78
LC-ECA	9_33_1	0.78
GC-TOF	202091	0.79
GC-TOF	309573	0.8
GC-TOF	GLUCOSE	0.8
GC-TOF	281257	0.82
GC-TOF	IDONIC_ACID_NIST	0.82
LC-ECA	13_86_8	0.82
GC-TOF	200541	0.83
GC-TOF	213143	0.83
GC-TOF	310831	0.83
GC-TOF	201005	0.84
GC-TOF	N_METHYLALANINE	0.84
GC-TOF	THYMINE	0.84
LC-ECA	13_44_608	0.84
GC-TOF	228605	0.85
GC-TOF	3_HYDROXYBUTANOIC_ACID	0.85
GC-TOF	199203	0.86
GC-TOF	226853	0.86
GC-TOF	CITRIC_ACID	0.86
GC-TOF	MYRISTIC_ACID	0.86
LC-ECA	I3PA	0.86
LC-ECA	13_92_333	0.86
LC-ECA	XAN	0.86
GC-TOF	199806	0.87
GC-TOF	296108	0.87
GC-TOF	FRUCTOSE	0.87
LC-ECA	HX	0.87
GC-TOF	UREA	0.88
LC-ECA	14_75_608	0.88
LC-ECA	4HPAC	0.88
GC-TOF	210168	0.89
GC-TOF	GLUTAMIC_ACID	0.89
GC-TOF	200595	0.9
GC-TOF	PHOSPHORIC_ACID	0.9
GC-TOF	199553	0.91
GC-TOF	226906	0.91
GC-TOF	226935	0.91
GC-TOF	280546	0.91
GC-TOF	203765	0.92
GC-TOF	301536	0.92
GC-TOF	308185	0.93
LC-ECA	5_40_292	0.93
GC-TOF	226851	0.94
GC-TOF	233340	0.94
GC-TOF	296106	0.94
GC-TOF	301325	0.94
GC-TOF	ARABINOSE	0.94
GC-TOF	METHIONINE	0.94
LC-ECA	5_25_075	0.94
GC-TOF	223505	0.95
GC-TOF	3_DEOXYPENTITOL_NIST	0.95
GC-TOF	309538	0.95
GC-TOF	RIBITOL	0.95
LC-ECA	GSH	0.95
GC-TOF	228612	0.97
GC-TOF	232485	0.97
GC-TOF	233005	0.97
GC-TOF	241881	0.97
GC-TOF	270351	0.97
GC-TOF	INOSITOL_ALLO_	0.97
LC-ECA	TYR	0.97
GC-TOF	228147	0.99
GC-TOF	ERYTHRITOL	0.99
LC-ECA	14_34_25	0.99
GC-TOF	307889	1
GC-TOF	312977	1
LC-ECA	13_19_492	1
LC-ECA	8_82_917	1
LC-ECA	9_19_067	1
