# Supplementary material for: Comparing metabolomic and pathologic biomarkers alone and in combination for discriminating Alzheimer’s disease from normal cognitive aging
Source: Acta Neuropathol Commun. 2013 Jun 27;1:28. doi: 10.1186/2051-5960-1-28 (PMC3893491; doi:10.1186/2051-5960-1-28)
Supplement: Additional file 4 — Final logistic regression models for the AD vs. control. [file 2051-5960-1-28-S4.xlsx]

## Sheet: CV fold results
Variable Family Included In Modeling A=ApoE; P= Phospo; M=MassSpec Metabolites; E=Electrochem Metabolites	Fold(CV)	Equation	AUC	R-Squared	AUC	R-Squared
SORT		SORT	(Train)	(Train)	(Test)	(Test)
P	1	logit(Case_control) = 3.99*(Intercept)+0.0126*Ttau-0.0262*Abeta42	0.918527	0.640546	0.925	NA
P	2	logit(Case_control) = 7.05*(Intercept)-0.037*Abeta42	0.932331	0.673938	0.85	0.272356
P	3	logit(Case_control) = 6.53*(Intercept)-0.0378*Abeta42	0.925729	0.694394	0.912698	0.566989
P	4	logit(Case_control) = 6.53*(Intercept)-0.0358*Abeta42	0.919608	0.640051	0.8875	0.579028
P	5	logit(Case_control) = 5.71*(Intercept)-0.031*Abeta42	0.906417	0.609982	1	0.999898
A|P	1	logit(Case_control) = 4.51*(Intercept)+0.0217*Ptau-0.0283*Abeta42	0.917973	0.64259	0.904762	NA
A|P	2	logit(Case_control) = 5.41*(Intercept)-0.0292*Abeta42	0.907258	0.603217	0.983333	0.909229
A|P	3	logit(Case_control) = 4.71*(Intercept)+0.0136*Ttau-0.0314*Abeta42	0.943103	0.72757	0.829545	0.448927
A|P	4	logit(Case_control) = 7.41*(Intercept)-0.0404*Abeta42	0.924573	0.666727	0.944444	0.523992
A|P	5	logit(Case_control) = 6.22*(Intercept)-0.0339*Abeta42	0.91129	0.635627	0.892857	0.656963
P|A|M	1	logit(Case_control) = -77.3*(Intercept)+1.77*ApoE.index-0.0606*Abeta42+16.5*M_199777	0.97449	0.841129	0.908333	0.840014
P|A|M	2	logit(Case_control) = -42.4*(Intercept)-0.0471*Abeta42+10.3*M_199777-1.36*M_222169	0.965787	0.783571	1	0.999886
P|A|M	3	logit(Case_control) = -15*(Intercept)-0.0497*Abeta42+3.19*M_268306+5.85*M_307889-2.29*M_222169	0.971861	0.810009	0.842857	0.999926
P|A|M	4	logit(Case_control) = -17500*(Intercept)-183*ApoE.index-1.04*Ttau-46.2*Abeta42+2700*M_268306+2000*M_199777+3580*M_Gluconic_Acid-1000*M_307889-1910*M_222169	1	NA	0.861111	0.99993
P|A|M	5	logit(Case_control) = -41.9*(Intercept)+0.0212*Ttau-0.0411*Abeta42+9.77*M_199777-1.39*M_222169	0.973845	0.826654	0.904762	0.999814
P|M	1	logit(Case_control) = -36.1*(Intercept)-0.0474*Abeta42+12.5*M_Gluconic_Acid-1.78*M_222169	0.964583	0.801256	0.953125	0.999918
P|M	2	logit(Case_control) = -44.6*(Intercept)-0.0501*Abeta42+5.79*M_268306+7.38*M_199777-2.46*M_222169	0.973502	0.824598	0.916667	0.86833
P|M	3	logit(Case_control) = -52.6*(Intercept)-0.0753*Abeta42+4.24*M_268306+11.5*M_199777-3.82*M_222169	0.982922	0.870285	0.904762	0.999947
P|M	4	logit(Case_control) = -4300*(Intercept)-2.26*Ttau-19.8*Abeta42+1690*M_Gluconic_Acid+549*M_307889-136*M_222169	1	NA	0.693182	0.999933
P|M	5	logit(Case_control) = -43.8*(Intercept)-0.0487*Abeta42+2.43*M_268306+9.22*M_199777-1.88*M_222169	0.968806	0.800823	1	0.99993
M	1	logit(Case_control) = -23.4*(Intercept)+0.551*M_268306+4.39*M_199777-0.541*M_222169	0.742857	0.240427	0.836364	0.710265
M	2	logit(Case_control) = -21.4*(Intercept)+0.596*M_268306+4*M_199777-0.736*M_222169	0.747628	0.255476	0.75	0.285744
M	3	logit(Case_control) = -13.4*(Intercept)+4.22*M_Gluconic_Acid-1.16*M_222169	0.764418	0.294915	0.489796	0.151659
M	4	logit(Case_control) = -21.3*(Intercept)+5.89*M_Gluconic_Acid-0.682*M_222169	0.75431	0.274934	0.652778	0.162927
M	5	logit(Case_control) = -27*(Intercept)+4.07*M_268306+3.59*M_Gluconic_Acid-0.87*M_222169	0.791991	0.343554	0.766234	0.306706
A|M	1	logit(Case_control) = -22.8*(Intercept)+1.34*ApoE.index+4.63*M_199777-0.809*M_222169	0.784602	0.291369	0.791667	0.615367
A|M	2	logit(Case_control) = -37.6*(Intercept)+1.81*ApoE.index+7.6*M_199777-1.36*M_222169	0.818783	0.427655	0.723077	0.265812
A|M	3	logit(Case_control) = -12.2*(Intercept)+1.32*ApoE.index+3.52*M_Gluconic_Acid-0.754*M_222169	0.766667	0.28583	0.727273	0.47046
A|M	4	logit(Case_control) = -24.9*(Intercept)+0.873*ApoE.index+2.81*M_268306+4.29*M_Gluconic_Acid-0.968*M_222169	0.829749	0.423923	0.75	0.434887
A|M	5	logit(Case_control) = -31.6*(Intercept)+0.96*ApoE.index+5.88*M_199777	0.74053	0.25545	0.642857	0.305062
E	1	logit(Case_control) = -898*(Intercept)+3.66*E_15_65_533+11.8*E_12_94_5-6.53*E_8_93_65+2.69*E_8_89_433	1	NA	0.93125	0.999956
E	2	logit(Case_control) = -24*(Intercept)+0.599*E_15_65_533+0.0402*E_12_94_5-0.0907*E_14_64_275	0.993137	0.919883	0.925	0.753951
E	3	logit(Case_control) = -15.3*(Intercept)+0.408*E_15_65_533+0.0738*E_12_94_5-0.0859*E_8_93_65	0.975936	0.869267	1	0.999895
E	4	logit(Case_control) = -15.3*(Intercept)+0.406*E_15_65_533+0.0715*E_12_94_5-0.0821*E_8_93_65	0.975562	0.862943	1	0.999891
E	5	logit(Case_control) = -120*(Intercept)+10.8*E_15_65_533+4.56*E_12_94_5-8.11*E_8_93_65	1	NA	0.922222	0.999948
P|E	1	logit(Case_control) = -1390*(Intercept)+38.6*E_15_65_533	1	NA	0.8125	0.680726
P|E	2	logit(Case_control) = -17*(Intercept)+0.0143*Ttau+0.405*E_15_65_533+0.0785*E_12_94_5-0.0868*E_8_93_65	0.975694	0.873048	1	0.999949
P|E	3	logit(Case_control) = -19.6*(Intercept)+0.0567*Ptau+0.359*E_15_65_533+0.0353*E_12_94_5	0.989655	0.895649	1	0.999929
P|E	4	logit(Case_control) = -568*(Intercept)+1.01*Ptau+5.79*E_12_94_5	1	0.999975	0.694444	0.0869289
P|E	5	logit(Case_control) = -14.8*(Intercept)+0.403*E_15_65_533+0.0801*E_12_94_5-0.101*E_8_93_65	0.978178	0.890147	1	0.999871
A|E	1	logit(Case_control) = -14.5*(Intercept)+0.397*E_15_65_533+0.0743*E_12_94_5-0.0896*E_8_93_65	0.968894	0.847679	1	0.99996
A|E	2	logit(Case_control) = -1330*(Intercept)+8.14*E_15_65_533+13.7*E_12_94_5-7.47*E_8_93_65+4.44*E_8_89_433	1	NA	0.895833	0.999898
A|E	3	logit(Case_control) = -18.3*(Intercept)+0.388*E_15_65_533+0.0331*E_12_94_5	0.978161	0.855808	0.977273	NA
A|E	4	logit(Case_control) = -2570*(Intercept)+69.2*E_15_65_533+20.4*E_12_94_5-27.9*E_8_93_65+14.5*E_14_64_275	1	NA	0.944444	0.999873
A|E	5	logit(Case_control) = -15*(Intercept)+0.398*E_15_65_533+0.0673*E_12_94_5-0.0778*E_8_93_65	0.97822	0.874433	1	0.999926
A|P|E	1	logit(Case_control) = -8.9*(Intercept)-0.0299*Abeta42+0.279*E_15_65_533+0.0336*E_12_94_5	0.981283	0.883771	1	0.999868
A|P|E	2	logit(Case_control) = -2550*(Intercept)+9.49*Ptau+13.3*E_15_65_533+20.3*E_12_94_5-1.92*E_14_64_275	1	NA	0.928571	0.999916
A|P|E	3	logit(Case_control) = -2150*(Intercept)+44.7*E_15_65_533+4.16*E_12_94_5	1	NA	0.854167	0.686837
A|P|E	4	logit(Case_control) = -13500*(Intercept)+10*Ttau-11.1*Abeta42+590*E_15_65_533-165*E_14_64_275	1	NA	0.772727	0.999935
A|P|E	5	logit(Case_control) = -20.8*(Intercept)+0.0341*Ttau+0.36*E_15_65_533+0.0382*E_12_94_5	0.989619	0.899611	0.916667	0.999833
A|M|E	1	logit(Case_control) = -1160*(Intercept)+23.4*E_15_65_533+3.56*E_8_89_433	1	NA	0.888889	0.763299
A|M|E	2	logit(Case_control) = -10600*(Intercept)-1140*ApoE.index+1700*M_268306-825*M_222169+172*E_15_65_533+9.47*E_8_89_433-6.51*E_14_64_275	1	NA	0.8375	0.999864
A|M|E	3	logit(Case_control) = -1470*(Intercept)-311*ApoE.index+249*M_307889-164*M_222169+43*E_15_65_533-3.93*E_8_93_65-2.15*E_14_64_275	1	NA	0.8125	0.99994
A|M|E	4	logit(Case_control) = -2940*(Intercept)-293*M_222169+106*E_15_65_533+4.65*E_8_89_433-15.9*E_14_64_275	1	NA	0.888889	0.999954
A|M|E	5	logit(Case_control) = -8680*(Intercept)+343*M_268306+1220*M_Gluconic_Acid-615*M_222169+95.4*E_15_65_533+6.81*E_8_89_433	1	NA	0.928571	0.999886
P|M|E	1	logit(Case_control) = -1800*(Intercept)-5.9*Abeta42-2910*M_199777+3740*M_Gluconic_Acid-609*M_222169+85.8*E_15_65_533+21.7*E_8_93_65+2.42*E_8_89_433	1	NA	1	0.999922
P|M|E	2	logit(Case_control) = -923*(Intercept)-3.06*Abeta42+565*M_268306-255*M_222169+2.1*E_14_64_275	1	NA	0.893939	0.752106
P|M|E	3	logit(Case_control) = -730*(Intercept)-1.97*Abeta42+19.9*E_15_65_533+2.87*E_12_94_5	1	NA	0.78125	0.568684
P|M|E	4	logit(Case_control) = -15300*(Intercept)-502*M_199777+4060*M_Gluconic_Acid-628*M_307889+81.1*E_15_65_533+8.2*E_12_94_5-5.29*E_14_64_275	1	NA	0.904545	0.999956
P|M|E	5	logit(Case_control) = -12700*(Intercept)-12.6*Abeta42-1190*M_199777+4220*M_Gluconic_Acid-544*M_222169+116*E_15_65_533+26*E_8_93_65-14*E_14_64_275	1	NA	0.9375	0.999928
A|P|M|E	1	logit(Case_control) = -1400*(Intercept)-178*ApoE.index+2.97*Ttau-324*M_222169+54.9*E_15_65_533	1	NA	0.733333	0.999865
A|P|M|E	2	logit(Case_control) = -563000*(Intercept)-36200*ApoE.index-161*Abeta42+137000*M_Gluconic_Acid-32100*M_307889+4780*E_15_65_533-525*E_14_64_275	1	NA	0.875	0.999922
A|P|M|E	3	logit(Case_control) = -50100*(Intercept)-10.6*Abeta42+11100*M_268306-2180*M_222169+481*E_15_65_533	1	NA	0.833333	0.999937
A|P|M|E	4	logit(Case_control) = -1780*(Intercept)-3.41*Abeta42+281*M_307889-115*M_222169-12.9*E_12_94_5+33*E_8_93_65+3.53*E_14_64_275	1	NA	0.886905	0.999934
A|P|M|E	5	logit(Case_control) = -1890*(Intercept)-1.49*Abeta42+445*M_Gluconic_Acid+2.66*E_8_93_65+2.11*E_8_89_433	1	NA	0.871429	0.586656
